# Supplementary material for: 5-Cyclo­pentyl-2-(4-methyl­phen­yl)-3-methyl­sulfinyl-1-benzofuran
Source: Acta Crystallogr Sect E Struct Rep Online. 2012 Oct 13;68(Pt 11):o3124. doi: 10.1107/S1600536812042249 (PMC3515229; doi:10.1107/S1600536812042249)
Supplement: Supplementary file 1 [file e-68-o3124-sup1.cif]

##############################################################################
#                                                                            #
# This CIF contains the data in a paper accepted for publication in          #
# Acta Crystallographica Section E. It conforms to the requirements of       #
# Notes for Authors for Acta Crystallographica Section E, and has been       #
# peer reviewed under the auspices of the IUCr Commission on Journals.       #
#                                                                            #
# Full details of the Crystallographic Information File format               #
# are given in the paper "The Crystallographic Information File (CIF):       #
# a New Standard Archive File for Crystallography" by S. R. Hall, F. H.      #
# Allen and I. D. Brown [Acta Cryst. (1991), A47, 655-685].                  #
#                                                                            #
# The current version of the core CIF dictionary is obtainable from          #
# ftp://ftp.iucr.org/pub/cif_core.dic.                                       #
#                                                                            #
# Software is freely available for graphical display of the structure(s)     #
# in this CIF. For information consult the CIF software page                 #
# http://www.iucr.org/resources/cif/software.                                #
#                                                                            #
# This file may be used for bona fide research purposes within the           #
# scientific community so long as proper attribution is given to the journal # 
# article from which it was obtained.                                        #
#                                                                            #
##############################################################################
data_I
_audit_creation_method     'form.cif (version 2.0)'
_journal_data_validation_number     ?
_journal_date_recd_electronic     2012-10-08
_journal_date_accepted     2012-10-09
_journal_name_full     'Acta Crystallographica, Section E'
_journal_year     2012
_journal_volume     68
_journal_issue     11
_journal_page_first     o3124
_journal_page_last     o3124
_journal_paper_category     QO
_journal_paper_doi     10.1107/S1600536812042249
_journal_coeditor_code     HG5259
_publ_contact_author_name     'Prof. Uk Lee'
_publ_contact_author_address
;
 Department of Chemistry, Pukyong National University, 599-1 Daeyeon 3-dong
 Nam-gu, Busan 608-737, Republic of Korea
;
_publ_contact_author_email     'uklee@pknu.ac.kr'
_publ_contact_author_fax     '+82-51-629-5583'
_publ_contact_author_phone     '+82-51-629-5596'
_publ_section_title
;
5-Cyclopentyl-2-(4-methylphenyl)-3-methylsulfinyl-1-benzofuran
;
loop_
    _publ_author_name
    _publ_author_address
    'Choi, Hong Dae'
;
 Department of Chemistry, Dongeui University, San 24 Kaya-dong
 Busanjin-gu, Busan 614-714, Republic of Korea
;
    'Seo, Pil Ja'
;
 Department of Chemistry, Dongeui University, San 24 Kaya-dong
 Busanjin-gu, Busan 614-714, Republic of Korea
;
    'Lee, Uk'
;
 Department of Chemistry, Pukyong National University,
 599-1 Daeyeon 3-dong
 Nam-gu, Busan 608-737, Republic of Korea
;
_chemical_name_systematic
;
5-Cyclopentyl-2-(4-methylphenyl)-3-methylsulfinyl-1-benzofuran
;
_chemical_name_common     ?
_chemical_formula_moiety     'C21 H22 O2 S'
_chemical_formula_sum     'C21 H22 O2 S'
_chemical_formula_iupac     'C21 H22 O2 S'
_chemical_formula_weight     338.45
_chemical_melting_point_gt     424
_chemical_melting_point_lt     425
_symmetry_cell_setting     monoclinic
_symmetry_space_group_name_H-M     'P21/c'
_symmetry_space_group_name_Hall     '-P 2ybc'
loop_
    _symmetry_equiv_pos_as_xyz
    'x, y, z'
    '-x, y+1/2, -z+1/2'
    '-x, -y, -z'
    'x, -y-1/2, z-1/2'
_cell_length_a     15.2869(5)
_cell_length_b     7.2881(3)
_cell_length_c     15.3608(6)
_cell_angle_alpha     90.00
_cell_angle_beta     97.599(2)
_cell_angle_gamma     90.00
_cell_volume     1696.35(11)
_cell_formula_units_Z     4
_cell_measurement_reflns_used     2479
_cell_measurement_theta_min     2.68
_cell_measurement_theta_max     28.06
_cell_measurement_temperature     173(2)
_exptl_crystal_description     'Block'
_exptl_crystal_colour     'colourless'
_exptl_crystal_size_max     0.291
_exptl_crystal_size_mid     0.234
_exptl_crystal_size_min     0.174
_exptl_crystal_density_diffrn     1.325
_exptl_crystal_density_meas     ?
_exptl_crystal_density_method     'not measured'
_exptl_crystal_F_000     720
_exptl_absorpt_coefficient_mu     0.201
_exptl_absorpt_correction_type     multi-scan
_exptl_absorpt_process_details     '(<i>SADABS</i>; Bruker, 2009)'
_exptl_absorpt_correction_T_min     0.6525
_exptl_absorpt_correction_T_max     0.7457
_exptl_special_details     ?
_diffrn_ambient_temperature     173(2)
_diffrn_radiation_type     MoK\a
_diffrn_radiation_wavelength     0.71073
_diffrn_radiation_source     'rotating anode'
_diffrn_radiation_monochromator     'graphite multilayer'
_diffrn_measurement_device_type     'Bruker SMART APEXII CCD'
_diffrn_measurement_method     '\f- and \w-scans'
_diffrn_detector_area_resol_mean     10.0
_diffrn_reflns_number     12919
_diffrn_reflns_av_R_equivalents     0.0429
_diffrn_reflns_av_sigmaI/netI     0.0381
_diffrn_reflns_theta_min     2.68
_diffrn_reflns_theta_max     25.00
_diffrn_reflns_theta_full     25.00
_diffrn_measured_fraction_theta_max     1.000
_diffrn_measured_fraction_theta_full     1.000
_diffrn_reflns_limit_h_min     -18
_diffrn_reflns_limit_h_max     18
_diffrn_reflns_limit_k_min     -8
_diffrn_reflns_limit_k_max     8
_diffrn_reflns_limit_l_min     -16
_diffrn_reflns_limit_l_max     18
_diffrn_standards_number     0
_diffrn_standards_interval_count     ?
_diffrn_standards_interval_time     ?
_diffrn_standards_decay_%     ?
_refine_special_details
;
 Refinement of F^2^ against ALL reflections.  The weighted R-factor wR and
 goodness of fit S are based on F^2^, conventional R-factors R are based
 on F, with F set to zero for negative F^2^. The threshold expression of
 F^2^ > 2sigma(F^2^) is used only for calculating R-factors(gt) etc. and is
 not relevant to the choice of reflections for refinement.  R-factors based
 on F^2^ are statistically about twice as large as those based on F, and R-
 factors based on ALL data will be even larger.
;
_reflns_number_total     2994
_reflns_number_gt     2154
_reflns_threshold_expression     I>2\s(I)
_refine_ls_structure_factor_coef     Fsqd
_refine_ls_matrix_type     full
_refine_ls_R_factor_all     0.0791
_refine_ls_R_factor_gt     0.0586
_refine_ls_wR_factor_gt     0.1554
_refine_ls_wR_factor_ref     0.1732
_refine_ls_goodness_of_fit_ref     1.065
_refine_ls_restrained_S_all     1.063
_refine_ls_number_reflns     2994
_refine_ls_number_parameters     212
_refine_ls_number_restraints     14
_refine_ls_hydrogen_treatment     constr
_refine_ls_weighting_scheme     calc
_refine_ls_weighting_details
         'calc w=1/[\s^2^(Fo^2^)+(0.0828P)^2^+1.5926P] where P=(Fo^2^+2Fc^2^)/3'
_atom_sites_solution_hydrogens     difmap
_atom_sites_solution_primary     direct
_atom_sites_solution_secondary     difmap
_refine_ls_shift/su_max     0.000
_refine_ls_shift/su_mean     0.000
_refine_diff_density_max     0.862
_refine_diff_density_min     -0.364
_refine_ls_extinction_method     none
_refine_ls_extinction_coef     ?
loop_
    _atom_type_symbol
    _atom_type_description
    _atom_type_scat_dispersion_real
    _atom_type_scat_dispersion_imag
    _atom_type_scat_source
    'C' 'C' 0.0033 0.0016
                         'International Tables Vol C Tables 4.2.6.8 and 6.1.1.4'
    'H' 'H' 0.0000 0.0000
                         'International Tables Vol C Tables 4.2.6.8 and 6.1.1.4'
    'O' 'O' 0.0106 0.0060
                         'International Tables Vol C Tables 4.2.6.8 and 6.1.1.4'
    'S' 'S' 0.1246 0.1234
                         'International Tables Vol C Tables 4.2.6.8 and 6.1.1.4'
_computing_data_collection     '<i>APEX2</i> (Bruker, 2009)'
_computing_cell_refinement     '<i>SAINT</i> (Bruker, 2009)'
_computing_data_reduction     '<i>SAINT</i> (Bruker, 2009)'
_computing_structure_solution     '<i>SHELXS97</i> (Sheldrick, 2008)'
_computing_structure_refinement     '<i>SHELXL97</i> (Sheldrick, 2008)'
_computing_molecular_graphics
        '<i>ORTEP-3</i> (Farrugia, 2012) and <i>DIAMOND</i> (Brandenburg, 1998)'
_computing_publication_material     '<i>SHELXL97</i> (Sheldrick, 2008)'
loop_
    _atom_site_type_symbol
    _atom_site_label
    _atom_site_fract_x
    _atom_site_fract_y
    _atom_site_fract_z
    _atom_site_U_iso_or_equiv
    _atom_site_adp_type
    _atom_site_calc_flag
    _atom_site_refinement_flags
    _atom_site_occupancy
    _atom_site_symmetry_multiplicity
    _atom_site_disorder_assembly
    _atom_site_disorder_group
    S S1 0.39884(5) 0.23817(10) 0.27487(5) 0.0298(3) Uani d . 1 2 . .
    O O2 0.33603(17) 0.1030(4) 0.22826(15) 0.0577(7) Uani d . 1 2 . .
    O O1 0.37504(12) 0.2498(2) 0.52846(12) 0.0243(5) Uani d . 1 2 A .
    C C1 0.36912(17) 0.2579(3) 0.38147(18) 0.0231(6) Uani d . 1 2 A .
    C C2 0.27970(17) 0.2531(3) 0.40194(18) 0.0214(6) Uani d . 1 2 . .
    C C3 0.19556(17) 0.2513(3) 0.35376(18) 0.0230(6) Uani d . 1 2 . .
    H H3 0.1885 0.2516 0.2914 0.028 Uiso calc R 1 2 . .
    C C4 0.12236(18) 0.2493(3) 0.39841(19) 0.0228(6) Uani d . 1 2 . .
    C C5 0.13432(18) 0.2478(3) 0.49058(18) 0.0248(6) Uani d . 1 2 . .
    H H5 0.0837 0.2471 0.5204 0.030 Uiso calc R 1 2 . .
    C C6 0.21657(18) 0.2473(3) 0.53943(18) 0.0253(6) Uani d . 1 2 . .
    H H6 0.2239 0.2459 0.6018 0.030 Uiso calc R 1 2 . .
    C C7 0.28779(17) 0.2491(3) 0.49274(18) 0.0224(6) Uani d . 1 2 . .
    C C8 0.42346(17) 0.2554(3) 0.45874(18) 0.0224(6) Uani d . 1 2 . .
    C C9 0.03109(17) 0.2503(3) 0.34703(19) 0.0244(6) Uani d . 1 2 . .
    H H9 0.0380 0.2472 0.2832 0.029 Uiso calc R 1 2 . .
    C C10 -0.02605(17) 0.4168(4) 0.36192(19) 0.0309(7) Uani d . 1 2 . .
    H H10A -0.0044 0.5284 0.3349 0.037 Uiso calc R 1 2 . .
    H H10B -0.0269 0.4391 0.4254 0.037 Uiso calc R 1 2 . .
    C C11 -0.11767(18) 0.3623(5) 0.3166(2) 0.0388(8) Uani d . 1 2 . .
    H H11A -0.1260 0.4038 0.2547 0.047 Uiso calc R 1 2 . .
    H H11B -0.1643 0.4178 0.3472 0.047 Uiso calc R 1 2 . .
    C C12 -0.12123(18) 0.1522(5) 0.3216(2) 0.0382(8) Uani d . 1 2 . .
    H H12A -0.1347 0.0988 0.2621 0.046 Uiso calc R 1 2 . .
    H H12B -0.1672 0.1126 0.3573 0.046 Uiso calc R 1 2 . .
    C C13 -0.02941(17) 0.0915(4) 0.3647(2) 0.0319(7) Uani d . 1 2 . .
    H H13A -0.0288 0.0722 0.4285 0.038 Uiso calc R 1 2 . .
    H H13B -0.0111 -0.0235 0.3379 0.038 Uiso calc R 1 2 . .
    C C14A 0.51894(17) 0.2566(3) 0.48277(18) 0.0232(7) Uani d PD 0.899(5) 1 A 1
    C C15A 0.57418(15) 0.3215(5) 0.4245(2) 0.0300(5) Uani d PD 0.899(5) 1 A 1
    H H15A 0.5495 0.3688 0.3690 0.036 Uiso calc PR 0.899(5) 1 A 1
    C C16A 0.66532(18) 0.3175(5) 0.4470(2) 0.0300(5) Uani d PD 0.899(5) 1 A 1
    H H16A 0.7022 0.3584 0.4057 0.036 Uiso calc PR 0.899(5) 1 A 1
    C C17A 0.70343(17) 0.2548(3) 0.52866(19) 0.0262(7) Uani d PD 0.899(5) 1 A 1
    C C18A 0.64777(15) 0.1982(5) 0.5875(2) 0.0300(5) Uani d PD 0.899(5) 1 A 1
    H H18A 0.6724 0.1585 0.6444 0.036 Uiso calc PR 0.899(5) 1 A 1
    C C19A 0.55714(18) 0.1983(5) 0.5653(2) 0.0300(5) Uani d PD 0.899(5) 1 A 1
    H H19A 0.5205 0.1581 0.6069 0.036 Uiso calc PR 0.899(5) 1 A 1
    C C14B 0.51894(17) 0.2566(3) 0.48277(18) 0.0232(7) Uani d PD 0.10 1 A 2
    C C15B 0.5736(12) 0.174(4) 0.4248(19) 0.0300(5) Uani d PD 0.10 1 A 2
    H H15B 0.5489 0.1184 0.3711 0.036 Uiso calc PR 0.101(5) 1 A 2
    C C16B 0.6644(13) 0.178(4) 0.4502(10) 0.0300(5) Uani d PD 0.10 1 A 2
    H H16B 0.7016 0.1261 0.4119 0.036 Uiso calc PR 0.101(5) 1 A 2
    C C17B 0.70343(17) 0.2548(3) 0.52866(19) 0.0262(7) Uani d PD 0.10 1 A 2
    C C18B 0.6487(11) 0.308(4) 0.5890(11) 0.0300(5) Uani d PD 0.10 1 A 2
    H H18B 0.6734 0.3435 0.6465 0.036 Uiso calc PR 0.101(5) 1 A 2
    C C19B 0.5582(12) 0.309(4) 0.5658(8) 0.0300(5) Uani d PD 0.10 1 A 2
    H H19B 0.5217 0.3468 0.6080 0.036 Uiso calc PR 0.101(5) 1 A 2
    C C20 0.80136(18) 0.2528(4) 0.5536(2) 0.0351(8) Uani d . 1 1 . .
    H H20A 0.8300 0.2983 0.5044 0.053 Uiso calc R 1 2 A 1
    H H20B 0.8210 0.1271 0.5678 0.053 Uiso calc R 1 2 A 1
    H H20C 0.8172 0.3317 0.6049 0.053 Uiso calc R 1 2 A 1
    C C21 0.3672(2) 0.4541(5) 0.2339(2) 0.0483(9) Uani d . 1 2 . .
    H H21A 0.3689 0.4564 0.1704 0.072 Uiso calc R 1 2 . .
    H H21B 0.4078 0.5468 0.2623 0.072 Uiso calc R 1 2 . .
    H H21C 0.3072 0.4808 0.2460 0.072 Uiso calc R 1 2 . .
loop_
    _atom_site_aniso_label
    _atom_site_aniso_U_11
    _atom_site_aniso_U_22
    _atom_site_aniso_U_33
    _atom_site_aniso_U_12
    _atom_site_aniso_U_13
    _atom_site_aniso_U_23
    S1 0.0305(4) 0.0384(5) 0.0214(4) 0.0008(3) 0.0067(3) -0.0013(3)
    O2 0.0737(17) 0.0619(17) 0.0379(14) -0.0226(14) 0.0086(12) -0.0090(13)
    O1 0.0240(10) 0.0286(11) 0.0196(10) 0.0005(8) 0.0007(8) -0.0009(8)
    C1 0.0226(13) 0.0249(14) 0.0223(14) 0.0016(11) 0.0048(11) 0.0017(11)
    C2 0.0262(14) 0.0185(13) 0.0201(14) 0.0004(10) 0.0051(11) -0.0009(11)
    C3 0.0275(14) 0.0231(14) 0.0180(14) 0.0003(11) 0.0020(11) 0.0003(11)
    C4 0.0236(14) 0.0192(14) 0.0253(15) 0.0000(10) 0.0022(11) 0.0004(11)
    C5 0.0246(14) 0.0259(15) 0.0243(15) -0.0008(11) 0.0052(11) 0.0002(12)
    C6 0.0293(15) 0.0285(15) 0.0183(14) 0.0000(11) 0.0035(11) -0.0002(12)
    C7 0.0225(14) 0.0212(14) 0.0227(15) -0.0008(11) -0.0002(11) -0.0013(11)
    C8 0.0250(14) 0.0205(14) 0.0224(14) 0.0000(11) 0.0052(11) -0.0015(11)
    C9 0.0249(14) 0.0268(15) 0.0209(14) -0.0005(11) 0.0008(11) -0.0003(12)
    C10 0.0300(15) 0.0300(16) 0.0318(17) 0.0035(12) 0.0008(12) -0.0011(13)
    C11 0.0247(16) 0.049(2) 0.0411(19) 0.0059(14) 0.0006(13) 0.0031(16)
    C12 0.0257(16) 0.050(2) 0.0375(18) -0.0083(14) 0.0003(13) -0.0014(15)
    C13 0.0301(15) 0.0291(16) 0.0354(17) -0.0051(12) -0.0001(13) -0.0006(13)
    C14A 0.0244(14) 0.0200(14) 0.0243(15) 0.0000(11) 0.0002(11) -0.0019(11)
    C15A 0.0283(9) 0.0332(11) 0.0279(9) -0.0013(7) 0.0020(7) 0.0012(8)
    C16A 0.0283(9) 0.0332(11) 0.0279(9) -0.0013(7) 0.0020(7) 0.0012(8)
    C17A 0.0247(14) 0.0206(14) 0.0322(17) 0.0009(11) -0.0006(12) -0.0041(12)
    C18A 0.0283(9) 0.0332(11) 0.0279(9) -0.0013(7) 0.0020(7) 0.0012(8)
    C19A 0.0283(9) 0.0332(11) 0.0279(9) -0.0013(7) 0.0020(7) 0.0012(8)
    C14B 0.0244(14) 0.0200(14) 0.0243(15) 0.0000(11) 0.0002(11) -0.0019(11)
    C15B 0.0283(9) 0.0332(11) 0.0279(9) -0.0013(7) 0.0020(7) 0.0012(8)
    C16B 0.0283(9) 0.0332(11) 0.0279(9) -0.0013(7) 0.0020(7) 0.0012(8)
    C17B 0.0247(14) 0.0206(14) 0.0322(17) 0.0009(11) -0.0006(12) -0.0041(12)
    C18B 0.0283(9) 0.0332(11) 0.0279(9) -0.0013(7) 0.0020(7) 0.0012(8)
    C19B 0.0283(9) 0.0332(11) 0.0279(9) -0.0013(7) 0.0020(7) 0.0012(8)
    C20 0.0241(15) 0.0390(18) 0.0413(19) -0.0006(13) 0.0007(13) 0.0002(14)
    C21 0.068(2) 0.052(2) 0.0264(18) 0.0205(18) 0.0108(16) 0.0108(16)
_geom_special_details
;
 All esds (except the esd in the dihedral angle between two l.s. planes)
 are estimated using the full covariance matrix.  The cell esds are taken
 into account individually in the estimation of esds in distances, angles
 and torsion angles; correlations between esds in cell parameters are only
 used when they are defined by crystal symmetry.  An approximate (isotropic)
 treatment of cell esds is used for estimating esds involving l.s. planes.
;
loop_
    _geom_bond_atom_site_label_1
    _geom_bond_atom_site_label_2
    _geom_bond_site_symmetry_2
    _geom_bond_distance
    _geom_bond_publ_flag
    S1 O2 . 1.491(2) ?
    S1 C21 . 1.740(3) ?
    S1 C1 . 1.762(3) ?
    O1 C7 . 1.374(3) ?
    O1 C8 . 1.381(3) ?
    C1 C8 . 1.356(4) ?
    C1 C2 . 1.443(4) ?
    C2 C7 . 1.384(4) ?
    C2 C3 . 1.397(4) ?
    C3 C4 . 1.388(4) ?
    C3 H3 . 0.9500 ?
    C4 C5 . 1.403(4) ?
    C4 C9 . 1.510(4) ?
    C5 C6 . 1.376(4) ?
    C5 H5 . 0.9500 ?
    C6 C7 . 1.381(4) ?
    C6 H6 . 0.9500 ?
    C8 C14A . 1.458(4) ?
    C9 C13 . 1.528(4) ?
    C9 C10 . 1.529(4) ?
    C9 H9 . 1.0000 ?
    C10 C11 . 1.532(4) ?
    C10 H10A . 0.9900 ?
    C10 H10B . 0.9900 ?
    C11 C12 . 1.534(5) ?
    C11 H11A . 0.9900 ?
    C11 H11B . 0.9900 ?
    C12 C13 . 1.536(4) ?
    C12 H12A . 0.9900 ?
    C12 H12B . 0.9900 ?
    C13 H13A . 0.9900 ?
    C13 H13B . 0.9900 ?
    C14A C19A . 1.390(4) ?
    C14A C15A . 1.393(3) ?
    C15A C16A . 1.391(3) ?
    C15A H15A . 0.9500 ?
    C16A C17A . 1.389(4) ?
    C16A H16A . 0.9500 ?
    C17A C18A . 1.384(3) ?
    C17A C20 . 1.496(4) ?
    C18A C19A . 1.382(3) ?
    C18A H18A . 0.9500 ?
    C19A H19A . 0.9500 ?
    C15B C16B . 1.392(3) ?
    C15B H15B . 0.9500 ?
    C16B H16B . 0.9500 ?
    C18B C19B . 1.383(3) ?
    C18B H18B . 0.9500 ?
    C19B H19B . 0.9500 ?
    C20 H20A . 0.9800 ?
    C20 H20B . 0.9800 ?
    C20 H20C . 0.9800 ?
    C21 H21A . 0.9800 ?
    C21 H21B . 0.9800 ?
    C21 H21C . 0.9800 ?
loop_
    _geom_angle_atom_site_label_1
    _geom_angle_atom_site_label_2
    _geom_angle_atom_site_label_3
    _geom_angle_site_symmetry_1
    _geom_angle_site_symmetry_3
    _geom_angle
    _geom_angle_publ_flag
    O2 S1 C21 . . 107.08(17) ?
    O2 S1 C1 . . 105.74(13) ?
    C21 S1 C1 . . 99.72(14) ?
    C7 O1 C8 . . 106.4(2) ?
    C8 C1 C2 . . 107.3(2) ?
    C8 C1 S1 . . 127.5(2) ?
    C2 C1 S1 . . 124.6(2) ?
    C7 C2 C3 . . 119.1(2) ?
    C7 C2 C1 . . 105.0(2) ?
    C3 C2 C1 . . 135.8(3) ?
    C4 C3 C2 . . 119.0(2) ?
    C4 C3 H3 . . 120.5 ?
    C2 C3 H3 . . 120.5 ?
    C3 C4 C5 . . 119.5(3) ?
    C3 C4 C9 . . 119.4(2) ?
    C5 C4 C9 . . 121.0(2) ?
    C6 C5 C4 . . 122.5(3) ?
    C6 C5 H5 . . 118.7 ?
    C4 C5 H5 . . 118.7 ?
    C5 C6 C7 . . 116.3(3) ?
    C5 C6 H6 . . 121.9 ?
    C7 C6 H6 . . 121.9 ?
    O1 C7 C6 . . 125.7(2) ?
    O1 C7 C2 . . 110.8(2) ?
    C6 C7 C2 . . 123.5(3) ?
    C1 C8 O1 . . 110.5(2) ?
    C1 C8 C14A . . 134.3(3) ?
    O1 C8 C14A . . 115.2(2) ?
    C4 C9 C13 . . 116.3(2) ?
    C4 C9 C10 . . 115.6(2) ?
    C13 C9 C10 . . 101.7(2) ?
    C4 C9 H9 . . 107.6 ?
    C13 C9 H9 . . 107.6 ?
    C10 C9 H9 . . 107.6 ?
    C9 C10 C11 . . 103.4(2) ?
    C9 C10 H10A . . 111.1 ?
    C11 C10 H10A . . 111.1 ?
    C9 C10 H10B . . 111.1 ?
    C11 C10 H10B . . 111.1 ?
    H10A C10 H10B . . 109.0 ?
    C10 C11 C12 . . 105.8(2) ?
    C10 C11 H11A . . 110.6 ?
    C12 C11 H11A . . 110.6 ?
    C10 C11 H11B . . 110.6 ?
    C12 C11 H11B . . 110.6 ?
    H11A C11 H11B . . 108.7 ?
    C11 C12 C13 . . 105.8(2) ?
    C11 C12 H12A . . 110.6 ?
    C13 C12 H12A . . 110.6 ?
    C11 C12 H12B . . 110.6 ?
    C13 C12 H12B . . 110.6 ?
    H12A C12 H12B . . 108.7 ?
    C9 C13 C12 . . 104.2(2) ?
    C9 C13 H13A . . 110.9 ?
    C12 C13 H13A . . 110.9 ?
    C9 C13 H13B . . 110.9 ?
    C12 C13 H13B . . 110.9 ?
    H13A C13 H13B . . 108.9 ?
    C19A C14A C15A . . 118.2(3) ?
    C19A C14A C8 . . 121.0(2) ?
    C15A C14A C8 . . 120.8(3) ?
    C16A C15A C14A . . 120.4(3) ?
    C16A C15A H15A . . 119.8 ?
    C14A C15A H15A . . 119.8 ?
    C17A C16A C15A . . 121.2(3) ?
    C17A C16A H16A . . 119.4 ?
    C15A C16A H16A . . 119.4 ?
    C18A C17A C16A . . 117.9(3) ?
    C18A C17A C20 . . 120.7(3) ?
    C16A C17A C20 . . 121.4(3) ?
    C19A C18A C17A . . 121.4(3) ?
    C19A C18A H18A . . 119.3 ?
    C17A C18A H18A . . 119.3 ?
    C18A C19A C14A . . 120.8(3) ?
    C18A C19A H19A . . 119.6 ?
    C14A C19A H19A . . 119.6 ?
    C16B C15B H15B . . 121.4 ?
    C15B C16B H16B . . 118.3 ?
    C19B C18B H18B . . 119.9 ?
    C18B C19B H19B . . 119.0 ?
    C17A C20 H20A . . 109.5 ?
    C17A C20 H20B . . 109.5 ?
    H20A C20 H20B . . 109.5 ?
    C17A C20 H20C . . 109.5 ?
    H20A C20 H20C . . 109.5 ?
    H20B C20 H20C . . 109.5 ?
    S1 C21 H21A . . 109.5 ?
    S1 C21 H21B . . 109.5 ?
    H21A C21 H21B . . 109.5 ?
    S1 C21 H21C . . 109.5 ?
    H21A C21 H21C . . 109.5 ?
    H21B C21 H21C . . 109.5 ?
loop_
    _geom_torsion_atom_site_label_1
    _geom_torsion_atom_site_label_2
    _geom_torsion_atom_site_label_3
    _geom_torsion_atom_site_label_4
    _geom_torsion_site_symmetry_1
    _geom_torsion_site_symmetry_2
    _geom_torsion_site_symmetry_3
    _geom_torsion_site_symmetry_4
    _geom_torsion
    _geom_torsion_publ_flag
    O2 S1 C1 C8 . . . . 133.7(3) ?
    C21 S1 C1 C8 . . . . -115.4(3) ?
    O2 S1 C1 C2 . . . . -36.8(3) ?
    C21 S1 C1 C2 . . . . 74.2(3) ?
    C8 C1 C2 C7 . . . . 0.4(3) ?
    S1 C1 C2 C7 . . . . 172.45(19) ?
    C8 C1 C2 C3 . . . . -179.4(3) ?
    S1 C1 C2 C3 . . . . -7.3(4) ?
    C7 C2 C3 C4 . . . . 1.3(4) ?
    C1 C2 C3 C4 . . . . -179.0(3) ?
    C2 C3 C4 C5 . . . . -0.4(4) ?
    C2 C3 C4 C9 . . . . 179.1(2) ?
    C3 C4 C5 C6 . . . . -0.4(4) ?
    C9 C4 C5 C6 . . . . -179.8(2) ?
    C4 C5 C6 C7 . . . . 0.2(4) ?
    C8 O1 C7 C6 . . . . -178.8(2) ?
    C8 O1 C7 C2 . . . . 0.3(3) ?
    C5 C6 C7 O1 . . . . 179.7(2) ?
    C5 C6 C7 C2 . . . . 0.7(4) ?
    C3 C2 C7 O1 . . . . 179.4(2) ?
    C1 C2 C7 O1 . . . . -0.4(3) ?
    C3 C2 C7 C6 . . . . -1.5(4) ?
    C1 C2 C7 C6 . . . . 178.7(2) ?
    C2 C1 C8 O1 . . . . -0.2(3) ?
    S1 C1 C8 O1 . . . . -171.98(18) ?
    C2 C1 C8 C14A . . . . 179.6(3) ?
    S1 C1 C8 C14A . . . . 7.8(4) ?
    C7 O1 C8 C1 . . . . -0.1(3) ?
    C7 O1 C8 C14A . . . . -179.9(2) ?
    C3 C4 C9 C13 . . . . 123.0(3) ?
    C5 C4 C9 C13 . . . . -57.6(3) ?
    C3 C4 C9 C10 . . . . -117.8(3) ?
    C5 C4 C9 C10 . . . . 61.6(3) ?
    C4 C9 C10 C11 . . . . -169.5(2) ?
    C13 C9 C10 C11 . . . . -42.5(3) ?
    C9 C10 C11 C12 . . . . 28.5(3) ?
    C10 C11 C12 C13 . . . . -3.3(3) ?
    C4 C9 C13 C12 . . . . 167.1(2) ?
    C10 C9 C13 C12 . . . . 40.5(3) ?
    C11 C12 C13 C9 . . . . -23.1(3) ?
    C1 C8 C14A C19A . . . . -160.3(3) ?
    O1 C8 C14A C19A . . . . 19.4(4) ?
    C1 C8 C14A C15A . . . . 21.6(4) ?
    O1 C8 C14A C15A . . . . -158.7(3) ?
    C19A C14A C15A C16A . . . . 3.6(4) ?
    C8 C14A C15A C16A . . . . -178.2(3) ?
    C14A C15A C16A C17A . . . . -2.1(5) ?
    C15A C16A C17A C18A . . . . -0.7(5) ?
    C15A C16A C17A C20 . . . . -179.1(3) ?
    C16A C17A C18A C19A . . . . 2.0(5) ?
    C20 C17A C18A C19A . . . . -179.6(3) ?
    C17A C18A C19A C14A . . . . -0.4(5) ?
    C15A C14A C19A C18A . . . . -2.4(5) ?
    C8 C14A C19A C18A . . . . 179.4(3) ?
loop_
    _geom_hbond_atom_site_label_D
    _geom_hbond_atom_site_label_H
    _geom_hbond_atom_site_label_A
    _geom_hbond_site_symmetry_A
    _geom_hbond_distance_DH
    _geom_hbond_distance_HA
    _geom_hbond_distance_DA
    _geom_hbond_angle_DHA
    C20 H20B Cg 3_656 0.98 2.78 3.665(2) 150.2
_iucr_refine_instructions_details
;
TITL 1210 IN P2(1)/C
CELL  0.71073 15.28690  7.28810 15.36080 90.00000 97.59900 90.00000
ZERR 4  0.00050  0.00030  0.00060  0.00000  0.00200  0.00000
LATT 1
SYMM -X, Y+ 0.50000, -Z+ 0.50000
SFAC C H O S
UNIT 84 88 8 4
TEMP -100
PLAN 30
FMAP 2
L.S. 15
OMIT -3 50
ACTA
MPLA 9 C1 C2 C3 C4 C5 C6 C7 O1 C8
CONF
EXYZ C14A C14B
EADP C14A C14B
EXYZ C17A C17B
EADP C17A C17B
EADP C15A C15B C16A C16B C18A C18B C19A C19B
SADI 0.002 C14A C15A C14B C15A C15A C16A C15B C16B
SADI 0.002 C16A C17A C16B C17B
SADI 0.002 C17A C18A C17B C18B C18A C19A C18B C19B
SADI 0.002 C19A C14A C19B C14B
BOND $H
WGHT    0.081800    1.611300
FVAR       0.11440   0.89873
S1    4    0.398844    0.238170    0.274866    11.00000    0.03056    0.03845 =
         0.02139   -0.00126    0.00667    0.00082
O2    3    0.336020    0.102983    0.228263    11.00000    0.07375    0.06189 =
         0.03789   -0.00906    0.00865   -0.02261
O1    3    0.375040    0.249763    0.528464    11.00000    0.02403    0.02864 =
         0.01964   -0.00088    0.00072    0.00048
C1    1    0.369124    0.257901    0.381471    11.00000    0.02264    0.02495 =
         0.02227    0.00173    0.00484    0.00155
C2    1    0.279698    0.253085    0.401935    11.00000    0.02623    0.01850 =
         0.02016   -0.00091    0.00514    0.00038
C3    1    0.195555    0.251335    0.353762    11.00000    0.02750    0.02309 =
         0.01805    0.00032    0.00195    0.00030
AFIX  43
H3    2    0.188537    0.251552    0.291381    11.00000   -1.20000
AFIX   0
C4    1    0.122362    0.249275    0.398411    11.00000    0.02365    0.01919 =
         0.02529    0.00040    0.00220    0.00000
C5    1    0.134321    0.247808    0.490580    11.00000    0.02466    0.02598 =
         0.02431    0.00022    0.00517   -0.00082
AFIX  43
H5    2    0.083698    0.247129    0.520402    11.00000   -1.20000
AFIX   0
C6    1    0.216572    0.247314    0.539431    11.00000    0.02934    0.02851 =
         0.01832   -0.00023    0.00349    0.00003
AFIX  43
H6    2    0.223932    0.245856    0.601814    11.00000   -1.20000
AFIX   0
C7    1    0.287790    0.249057    0.492736    11.00000    0.02252    0.02124 =
         0.02273   -0.00126   -0.00022   -0.00082
C8    1    0.423459    0.255358    0.458744    11.00000    0.02502    0.02054 =
         0.02240   -0.00149    0.00520   -0.00002
C9    1    0.031083    0.250346    0.347036    11.00000    0.02496    0.02684 =
         0.02092   -0.00028    0.00078   -0.00047
AFIX  13
H9    2    0.038034    0.247198    0.283229    11.00000   -1.20000
AFIX   0
C10   1   -0.026048    0.416774    0.361926    11.00000    0.03006    0.02999 =
         0.03184   -0.00107    0.00080    0.00347
AFIX  23
H10A  2   -0.004354    0.528400    0.334935    11.00000   -1.20000
H10B  2   -0.026903    0.439066    0.425384    11.00000   -1.20000
AFIX   0
C11   1   -0.117677    0.362300    0.316617    11.00000    0.02477    0.04950 =
         0.04117    0.00312    0.00059    0.00586
AFIX  23
H11A  2   -0.126037    0.403791    0.254704    11.00000   -1.20000
H11B  2   -0.164312    0.417750    0.347159    11.00000   -1.20000
AFIX   0
C12   1   -0.121236    0.152247    0.321560    11.00000    0.02575    0.05028 =
         0.03748   -0.00141    0.00028   -0.00835
AFIX  23
H12A  2   -0.134713    0.098789    0.262048    11.00000   -1.20000
H12B  2   -0.167159    0.112555    0.357312    11.00000   -1.20000
AFIX   0
C13   1   -0.029413    0.091546    0.364661    11.00000    0.03011    0.02910 =
         0.03546   -0.00055   -0.00013   -0.00509
AFIX  23
H13A  2   -0.028781    0.072154    0.428531    11.00000   -1.20000
H13B  2   -0.011130   -0.023452    0.337887    11.00000   -1.20000
PART 1
AFIX   0
C14A  1    0.518944    0.256624    0.482768    21.00000    0.02443    0.02001 =
         0.02429   -0.00190    0.00025    0.00004
C15A  1    0.574184    0.321496    0.424453    21.00000    0.02835    0.03322 =
         0.02794    0.00120    0.00196   -0.00134
AFIX  43
H15A  2    0.549478    0.368752    0.368969    21.00000   -1.20000
AFIX   0
C16A  1    0.665321    0.317491    0.446987    21.00000    0.02835    0.03322 =
         0.02794    0.00120    0.00196   -0.00134
AFIX  43
H16A  2    0.702197    0.358395    0.405742    21.00000   -1.20000
AFIX   0
C17A  1    0.703424    0.254811    0.528658    21.00000    0.02475    0.02062 =
         0.03220   -0.00410   -0.00061    0.00094
C18A  1    0.647771    0.198254    0.587508    21.00000    0.02835    0.03322 =
         0.02794    0.00120    0.00196   -0.00134
AFIX  43
H18A  2    0.672361    0.158511    0.644419    21.00000   -1.20000
AFIX   0
C19A  1    0.557139    0.198350    0.565249    21.00000    0.02835    0.03322 =
         0.02794    0.00120    0.00196   -0.00134
AFIX  43
H19A  2    0.520521    0.158083    0.606854    21.00000   -1.20000
PART 2
AFIX   0
C14B  1    0.518944    0.256624    0.482768   -21.00000    0.02443    0.02001 =
         0.02429   -0.00190    0.00025    0.00004
C15B  1    0.573588    0.173912    0.424745   -21.00000    0.02835    0.03322 =
         0.02794    0.00120    0.00196   -0.00134
AFIX  43
H15B  2    0.548872    0.118412    0.371123   -21.00000   -1.20000
AFIX   0
C16B  1    0.664398    0.178250    0.450204   -21.00000    0.02835    0.03322 =
         0.02794    0.00120    0.00196   -0.00134
AFIX  43
H16B  2    0.701629    0.126127    0.411925   -21.00000   -1.20000
AFIX   0
C17B  1    0.703424    0.254811    0.528658   -21.00000    0.02475    0.02062 =
         0.03220   -0.00410   -0.00061    0.00094
C18B  1    0.648721    0.307895    0.588997   -21.00000    0.02835    0.03322 =
         0.02794    0.00120    0.00196   -0.00134
AFIX  43
H18B  2    0.673414    0.343668    0.646501   -21.00000   -1.20000
AFIX   0
C19B  1    0.558165    0.309028    0.565828   -21.00000    0.02835    0.03322 =
         0.02794    0.00120    0.00196   -0.00134
AFIX  43
H19B  2    0.521653    0.346795    0.607997   -21.00000   -1.20000
PART 0
AFIX   0
C20   1    0.801361    0.252788    0.553580    11.00000    0.02416    0.03901 =
         0.04131    0.00018    0.00072   -0.00056
AFIX  33
H20A  2    0.829994    0.298291    0.504373    11.00000   -1.50000
H20B  2    0.821017    0.127052    0.567804    11.00000   -1.50000
H20C  2    0.817249    0.331696    0.604895    11.00000   -1.50000
AFIX   0
C21   1    0.367242    0.454114    0.233910    11.00000    0.06791    0.05184 =
         0.02641    0.01078    0.01076    0.02050
AFIX 133
H21A  2    0.368909    0.456438    0.170361    11.00000   -1.50000
H21B  2    0.407845    0.546800    0.262323    11.00000   -1.50000
H21C  2    0.307169    0.480765    0.245971    11.00000   -1.50000
HKLF 4
REM  1210 IN P2(1)/C
REM R1 =  0.0585 for   2154 Fo > 4sig(Fo)  and  0.0790 for all   2994 data
REM    212 parameters refined using     14 restraints
END
WGHT      0.0828      1.5926
REM Highest difference peak  0.860,  deepest hole -0.364,  1-sigma level  0.072
Q1    1   0.3190  0.3795  0.2239  11.00000  0.05    0.86
Q2    1   0.3823  0.0079  0.2391  11.00000  0.05    0.54
Q3    1   0.4607  0.1454  0.2529  11.00000  0.05    0.45
Q4    1   0.6786  0.2715  0.5619  11.00000  0.05    0.31
Q5    1   0.3198  0.2610  0.3821  11.00000  0.05    0.31
Q6    1   0.2564  0.2771  0.5151  11.00000  0.05    0.28
Q7    1  -0.0627  0.1017  0.3394  11.00000  0.05    0.27
Q8    1   0.1588  0.2743  0.3761  11.00000  0.05    0.27
Q9    1   0.2796  0.2528  0.4397  11.00000  0.05    0.26
Q10   1   0.8359  0.1540  0.5200  11.00000  0.05    0.25
Q11   1  -0.0657  0.4063  0.3429  11.00000  0.05    0.24
Q12   1   0.8253  0.3884  0.5427  11.00000  0.05    0.23
Q13   1   0.3976  0.3734  0.2721  11.00000  0.05    0.23
Q14   1  -0.0182 -0.0089  0.3750  11.00000  0.05    0.23
Q15   1   0.3810  0.2446  0.3384  11.00000  0.05    0.23
Q16   1   0.0102  0.3408  0.3585  11.00000  0.05    0.23
Q17   1   0.8163  0.2246  0.6140  11.00000  0.05    0.23
Q18   1   0.3939  0.2344  0.4064  11.00000  0.05    0.23
Q19   1   0.0102  0.1500  0.3577  11.00000  0.05    0.22
Q20   1   0.3982  0.2676  0.5000  11.00000  0.05    0.21
Q21   1   0.6289  0.3004  0.5957  11.00000  0.05    0.21
Q22   1   0.4810  0.2584  0.4715  11.00000  0.05    0.20
Q23   1   0.7551  0.2463  0.5533  11.00000  0.05    0.20
Q24   1   0.2440  0.2407  0.3763  11.00000  0.05    0.20
Q25   1   0.0831  0.2502  0.3753  11.00000  0.05    0.19
Q26   1   0.5323  0.2376  0.5258  11.00000  0.05    0.19
Q27   1   0.3667  0.0449  0.1644  11.00000  0.05    0.18
Q28   1  -0.1428  0.1135  0.3217  11.00000  0.05    0.18
Q29   1   0.6228  0.2225  0.5990  11.00000  0.05    0.18
Q30   1   0.6930  0.2980  0.5001  11.00000  0.05    0.18
;
