# Supplementary material for: 5-Cyclo­pentyl-2-(4-methyl­phen­yl)-3-methyl­sulfinyl-1-benzofuran
Source: Acta Crystallogr Sect E Struct Rep Online. 2012 Oct 13;68(Pt 11):o3124. doi: 10.1107/S1600536812042249 (PMC3515229; doi:10.1107/S1600536812042249)
Supplement: Supplementary file 2 [file e-68-o3124-Isup2.hkl]

# 
# h,k,l, Fc-squared, Fo-squared, sigma(Fo-squared) and status flag 
# 
data_I
_shelx_title ' 1210 IN P2(1)/C' 
_shelx_refln_list_code          4 
_shelx_F_calc_maximum      302.93 
_exptl_crystal_F_000       720.00 
_reflns_d_resolution_high  0.8410 
 
loop_ 
 _symmetry_equiv_pos_as_xyz 
 'x, y, z' 
 '-x, y+1/2, -z+1/2' 
 '-x, -y, -z' 
 'x, -y-1/2, z-1/2' 
 
_cell_length_a    15.2869 
_cell_length_b     7.2881 
_cell_length_c    15.3608 
_cell_angle_alpha  90.000 
_cell_angle_beta   97.599 
_cell_angle_gamma  90.000 
 
_shelx_F_squared_multiplier     1.000 
 
loop_ 
 _refln_index_h 
 _refln_index_k 
 _refln_index_l 
 _refln_F_squared_calc 
 _refln_F_squared_meas 
 _refln_F_squared_sigma 
 _refln_observed_status 
   2   0   0        1.40       -1.24      0.82 o 
   3   0   0     7647.65     8179.48    123.56 o 
   4   0   0    12594.75    13633.31    205.43 o 
   5   0   0     5298.96     5746.03     89.37 o 
   6   0   0      773.17      924.73     18.22 o 
   7   0   0      682.18      813.27     17.30 o 
   8   0   0      925.13      996.70     17.58 o 
   9   0   0       22.80       43.88      3.43 o 
  10   0   0     1114.13     1188.99     21.13 o 
  11   0   0      261.55      268.09     11.46 o 
  12   0   0     2440.55     2455.81     54.93 o 
  13   0   0     1300.77     1113.36     49.14 o 
  14   0   0        2.96       37.58      7.79 o 
  15   0   0       21.19       76.72      9.96 o 
  16   0   0       45.61       56.37     10.71 o 
  17   0   0        0.81       20.75      8.39 o 
  18   0   0       31.81       38.82      9.84 o 
   1   1   0     8006.99     8742.83    136.55 o 
   2   1   0     3778.95     3937.30     54.57 o 
   3   1   0      626.38      612.67     10.43 o 
   4   1   0      134.21      165.74      4.01 o 
   5   1   0      442.92      412.92      7.04 o 
   6   1   0     5474.29     5900.78     70.34 o 
   7   1   0     6959.21     7752.22     98.40 o 
   8   1   0     2849.02     3178.93     39.51 o 
   9   1   0       45.57       33.46      3.60 o 
  10   1   0      386.21      417.48      8.97 o 
  11   1   0      975.83     1073.16     16.93 o 
  12   1   0      532.65      548.71     13.31 o 
  13   1   0       57.53       49.92      5.87 o 
  14   1   0        0.24        0.75      3.48 o 
  15   1   0        0.44       -2.29      3.73 o 
  16   1   0      213.51      246.11     11.93 o 
  17   1   0      118.72      161.80     10.44 o 
   0   2   0    91767.27    72266.73   4201.54 o 
   1   2   0     8141.86     8783.27    120.16 o 
   2   2   0     2005.54     2186.16     42.62 o 
   3   2   0      345.33      365.64      7.93 o 
   4   2   0     3181.86     3231.30     49.78 o 
   5   2   0     1263.70     1201.96     16.71 o 
   6   2   0      956.44      936.51     12.87 o 
   7   2   0      235.87      224.72      6.24 o 
   8   2   0       27.19       38.28      3.11 o 
   9   2   0      430.13      390.73      9.07 o 
  10   2   0     1668.71     1578.07     24.06 o 
  11   2   0      165.96      146.81      5.77 o 
  12   2   0     1262.18     1249.77     20.59 o 
  13   2   0      190.37      208.19     11.74 o 
  14   2   0      115.73       97.86      9.72 o 
  15   2   0      175.68      228.48     18.44 o 
  16   2   0        4.85       12.58      6.64 o 
  17   2   0       18.68       51.27      9.44 o 
   1   3   0     7472.44     8320.33    114.96 o 
   2   3   0      543.24      682.34     11.99 o 
   3   3   0     4888.71     5422.98    122.46 o 
   4   3   0      295.66      223.27      9.38 o 
   5   3   0      287.42      273.43      7.02 o 
   6   3   0     1608.17     1775.54     29.74 o 
   7   3   0     2672.84     2840.44     38.65 o 
   8   3   0     5269.73     5394.37     69.27 o 
   9   3   0      154.87      176.23      9.13 o 
  10   3   0      314.23      274.95     11.26 o 
  11   3   0     2438.81     2319.77     48.31 o 
  12   3   0        0.93        8.11      4.89 o 
  13   3   0        2.28        6.56      4.41 o 
  14   3   0        0.96        1.40      5.53 o 
  15   3   0        2.98       -0.58      5.76 o 
  16   3   0       96.94       56.35      9.47 o 
   0   4   0    15815.18    17036.01    300.05 o 
   1   4   0     2440.94     2825.24     42.43 o 
   2   4   0      398.68      496.88     10.37 o 
   3   4   0       39.03       41.78      4.26 o 
   4   4   0      266.71      279.91      9.32 o 
   5   4   0     2042.66     2179.05     36.85 o 
   6   4   0      523.58      561.75     13.74 o 
   7   4   0        4.14        4.76      3.13 o 
   8   4   0      179.34      233.56      8.30 o 
   9   4   0     1514.20     1570.64     31.00 o 
  10   4   0     1386.08     1404.35     33.45 o 
  11   4   0        0.23       -5.36      4.34 o 
  12   4   0      873.23      930.93     39.24 o 
  13   4   0       22.71       23.17      6.28 o 
  14   4   0      174.39      182.16     11.40 o 
  15   4   0       61.68       53.02      9.15 o 
   1   5   0     5532.33     5828.07     76.57 o 
   2   5   0      726.60      683.71     13.14 o 
   3   5   0     2482.96     2629.95     65.98 o 
   4   5   0      228.29      218.15     12.70 o 
   5   5   0      412.11      424.34     11.73 o 
   6   5   0      203.53      244.64      9.42 o 
   7   5   0     1988.62     2157.76     44.10 o 
   8   5   0      457.22      510.61     21.11 o 
   9   5   0       16.95       10.41      4.82 o 
  10   5   0       94.97       92.74      8.42 o 
  11   5   0      294.79      316.45     15.96 o 
  12   5   0       24.15       17.75      6.13 o 
  13   5   0      243.41      261.95     12.78 o 
  14   5   0      130.39      123.70     10.09 o 
   0   6   0     7971.64     7936.48    146.21 o 
   1   6   0       23.14       11.93      4.11 o 
   2   6   0       16.43       34.23      8.60 o 
   3   6   0      245.20      257.92     11.27 o 
   4   6   0        2.03       -0.80      3.25 o 
   5   6   0      640.25      572.62     15.63 o 
   6   6   0        1.16        9.15      4.97 o 
   7   6   0       16.89       15.27      4.53 o 
   8   6   0      165.54      121.57     10.08 o 
   9   6   0      639.83      641.65     26.34 o 
  10   6   0      649.01      701.58     28.59 o 
  11   6   0       30.66       52.45      8.67 o 
  12   6   0      763.73      722.45     32.01 o 
  13   6   0       17.18       10.56      7.07 o 
   1   7   0     1759.07     1672.82     50.55 o 
   2   7   0      590.86      692.14     19.47 o 
   3   7   0      546.37      569.83     28.15 o 
   4   7   0      103.80       85.76      8.19 o 
   5   7   0       92.26      100.99      7.48 o 
   6   7   0       31.71       17.60      5.89 o 
   7   7   0      362.07      305.94     15.38 o 
   8   7   0      126.75      112.65     10.70 o 
   9   7   0       11.38       27.61      7.33 o 
  10   7   0      104.71      163.92     13.07 o 
   0   8   0     2133.28     1976.48     87.20 o 
   1   8   0       11.44        8.26     10.54 o 
   2   8   0      110.07      119.50     15.68 o 
   3   8   0       21.15        6.56     10.23 o 
   4   8   0       31.94       45.14      9.84 o 
   5   8   0        7.34        6.92      5.35 o 
   6   8   0       52.39       46.90      8.22 o 
 -18   1   1        5.73       10.23      5.77 o 
 -17   1   1       10.07       14.68      5.64 o 
 -16   1   1        3.29        6.05      4.81 o 
 -15   1   1        4.73        6.53      3.59 o 
 -14   1   1       20.44       30.09      4.65 o 
 -13   1   1       29.58       25.10      4.78 o 
 -12   1   1       28.46       32.09      4.15 o 
 -11   1   1       73.54       63.54      4.72 o 
 -10   1   1      190.07      181.05      9.19 o 
  -9   1   1        2.22        2.58      1.88 o 
  -8   1   1      154.25      150.65      8.93 o 
  -7   1   1      270.54      265.24     11.33 o 
  -6   1   1      105.46      105.52      5.86 o 
  -5   1   1       20.22       12.74      1.84 o 
  -4   1   1       89.60       55.46      3.62 o 
  -3   1   1       11.74       16.25      2.82 o 
  -2   1   1       63.28       65.10      4.83 o 
  -1   1   1       37.46       34.45      2.69 o 
   0   1   1       43.06       -4.59      4.13 o 
   1   1   1      123.99      116.87     14.10 o 
   2   1   1       10.70       14.00      2.60 o 
   3   1   1       24.24        7.41      1.46 o 
   4   1   1       57.26       34.79      3.62 o 
   5   1   1        0.48       -0.35      1.05 o 
   6   1   1      141.20      168.43      5.11 o 
   7   1   1       58.56       51.49      2.93 o 
   8   1   1       20.58       18.04      2.46 o 
   9   1   1       61.01       60.54      5.86 o 
  10   1   1       62.51       59.46      5.94 o 
  11   1   1       15.36       17.26      3.98 o 
  12   1   1       10.54        8.49      3.93 o 
  13   1   1       64.40       66.68      6.26 o 
  14   1   1       19.00       22.21      4.96 o 
  15   1   1        0.07        3.32      4.35 o 
  16   1   1        5.98       11.68      5.95 o 
  17   1   1        9.52       12.68      6.16 o 
 -17   2   1        0.23        6.00      5.71 o 
 -16   2   1        7.18        8.39      6.12 o 
 -15   2   1       75.41       79.76      8.40 o 
 -14   2   1       67.81       72.76      7.76 o 
 -13   2   1       40.78       29.65      5.60 o 
 -12   2   1        1.40       -0.14      3.31 o 
 -11   2   1       87.31       64.85      4.58 o 
 -10   2   1       46.30       33.83      3.36 o 
  -9   2   1       81.30       60.71      5.14 o 
  -8   2   1        0.00        0.96      1.84 o 
  -7   2   1        8.03        6.74      1.88 o 
  -6   2   1       19.25       11.41      2.10 o 
  -5   2   1        2.42       -0.17      1.42 o 
  -4   2   1       21.09        4.07      1.88 o 
  -3   2   1       70.14       37.28      2.75 o 
  -2   2   1      155.57      123.00      7.35 o 
  -1   2   1       95.94       72.24      3.45 o 
   0   2   1        4.50        1.04      1.52 o 
   1   2   1        0.22       -2.82      1.88 o 
   2   2   1       46.62       23.24      2.80 o 
   3   2   1       93.01       56.25      4.24 o 
   4   2   1        4.97        2.52      2.09 o 
   5   2   1        6.29        8.59      1.77 o 
   6   2   1       80.59       84.11      5.82 o 
   7   2   1        0.01       -0.63      1.59 o 
   8   2   1       32.87       34.71      3.31 o 
   9   2   1       19.17       26.76      3.04 o 
  10   2   1        1.37        3.64      2.56 o 
  11   2   1       88.46       78.17      5.25 o 
  12   2   1       34.71       33.99      4.85 o 
  13   2   1        7.35       10.65      4.64 o 
  14   2   1        8.12        8.86      5.59 o 
  15   2   1       19.44       28.55      7.08 o 
  16   2   1        8.17       16.82      7.78 o 
  17   2   1        1.67       -3.81      6.59 o 
 -17   3   1        8.92        6.40      6.53 o 
 -16   3   1        0.33       12.39      6.58 o 
 -15   3   1        0.40       -0.94      5.38 o 
 -14   3   1        2.40        1.82      4.21 o 
 -13   3   1        0.56        1.09      4.11 o 
 -12   3   1       29.29       30.53      6.18 o 
 -11   3   1       44.04       56.42      6.90 o 
 -10   3   1       47.98       40.76      5.95 o 
  -9   3   1        6.65        1.56      3.65 o 
  -8   3   1       71.87       65.01      5.36 o 
  -7   3   1        1.15       -0.96      2.34 o 
  -6   3   1       21.53       19.90      3.03 o 
  -5   3   1       78.50       74.29      6.21 o 
  -4   3   1        0.00       -0.03      1.64 o 
  -3   3   1      594.11      730.93     15.95 o 
  -2   3   1     1879.47     1715.93     30.86 o 
  -1   3   1      347.02      274.32     11.62 o 
   0   3   1       55.11       26.40      2.93 o 
   1   3   1     1008.58      882.36     43.06 o 
   2   3   1     1009.54      883.24     68.92 o 
   3   3   1      193.16      144.47     16.04 o 
   4   3   1       10.55       -1.15      1.59 o 
   5   3   1       35.16       23.00      3.90 o 
   6   3   1       13.15       21.04      3.79 o 
   7   3   1       10.63        6.63      2.60 o 
   8   3   1        9.65       -0.36      2.60 o 
   9   3   1       11.18        2.92      2.49 o 
  10   3   1        3.38        7.14      3.78 o 
  11   3   1        3.94       -0.62      3.81 o 
  12   3   1       47.81       40.45      5.69 o 
  13   3   1       38.22       38.59      6.43 o 
  14   3   1        1.67       -4.95      5.43 o 
  15   3   1        1.11       -1.15      8.38 o 
  16   3   1        1.79       -3.91      6.51 o 
 -16   4   1        0.00       -1.55      5.80 o 
 -15   4   1       25.02       34.01      7.93 o 
 -14   4   1      111.63      112.82      8.75 o 
 -13   4   1      149.73      151.45     14.61 o 
 -12   4   1      109.22      129.61     10.97 o 
 -11   4   1       12.70        9.04      5.24 o 
 -10   4   1      207.71      232.15     16.33 o 
  -9   4   1      368.27      396.58     33.46 o 
  -8   4   1      171.24      185.89     13.91 o 
  -7   4   1       19.48       15.52      3.69 o 
  -6   4   1       59.05       68.55      4.53 o 
  -5   4   1       62.89       58.83      5.67 o 
  -4   4   1       23.57       11.53      2.49 o 
  -3   4   1       46.38       47.84      2.75 o 
  -2   4   1        7.28        7.21      2.27 o 
  -1   4   1       85.09       40.53      4.00 o 
   0   4   1        1.44       -3.18      2.12 o 
   1   4   1        5.19       10.17      2.52 o 
   2   4   1        1.56        7.80      2.34 o 
   3   4   1        1.03       -1.06      1.92 o 
   4   4   1       46.44       49.81      6.87 o 
   5   4   1       81.47       65.11     10.07 o 
   6   4   1       34.48       39.15      4.65 o 
   7   4   1        0.21        4.57      2.71 o 
   8   4   1       58.53       72.49      8.32 o 
   9   4   1       16.23       13.95      4.63 o 
  10   4   1       37.57       33.81      6.79 o 
  11   4   1        9.02       10.21      4.89 o 
  12   4   1        2.21        0.32      4.47 o 
  13   4   1        0.28       -0.88      4.81 o 
  14   4   1        0.00        0.14      5.21 o 
  15   4   1        1.90        2.82      7.05 o 
 -14   5   1        4.07        4.49      5.36 o 
 -13   5   1        0.20       -0.09      4.89 o 
 -12   5   1        0.34        1.39      4.97 o 
 -11   5   1       17.40        8.39      4.82 o 
 -10   5   1       11.31        8.93      4.35 o 
  -9   5   1       47.86       35.05      5.26 o 
  -8   5   1       16.91       24.74      5.47 o 
  -7   5   1       19.29       22.22      4.45 o 
  -6   5   1       30.56       27.89      5.42 o 
  -5   5   1       41.55       36.42      7.37 o 
  -4   5   1       47.58       56.31      5.21 o 
  -3   5   1      107.54      118.73      8.20 o 
  -2   5   1       84.42       76.07      4.10 o 
  -1   5   1        0.89       -2.00      2.57 o 
   0   5   1        1.98       -4.15      2.76 o 
   1   5   1        2.30       -1.06      2.72 o 
   2   5   1       34.24       43.49      4.38 o 
   3   5   1       76.97       69.90      7.42 o 
   4   5   1      163.32      199.72     27.92 o 
   5   5   1       49.72       47.43      5.80 o 
   6   5   1        8.52       15.74      7.86 o 
   7   5   1       37.45       37.24      5.66 o 
   8   5   1      119.15      140.55     11.09 o 
   9   5   1        0.00       -0.30      3.70 o 
  10   5   1       17.99       23.09      5.34 o 
  11   5   1       13.50       15.75      5.54 o 
  12   5   1       43.13       53.46     11.35 o 
  13   5   1       23.15       30.46      7.35 o 
  14   5   1        0.38        6.71      6.68 o 
 -13   6   1       67.06       53.97      7.43 o 
 -12   6   1       24.29       26.06      9.42 o 
 -11   6   1        5.55        5.88      6.48 o 
 -10   6   1      133.15      161.27     14.25 o 
  -9   6   1       78.86       77.40     10.43 o 
  -8   6   1       31.08       21.54      7.29 o 
  -7   6   1       61.02       48.97      6.19 o 
  -6   6   1       82.59       99.80      8.57 o 
  -5   6   1       13.31        7.67      4.21 o 
  -4   6   1        0.61        0.59      2.43 o 
  -3   6   1      105.62       86.38      6.53 o 
  -2   6   1       38.36       29.58      4.65 o 
  -1   6   1       12.82        8.03      3.71 o 
   0   6   1       32.66       19.90      4.13 o 
   1   6   1        0.10       -4.90      3.44 o 
   2   6   1        0.21       -3.80      5.58 o 
   3   6   1       21.88       12.20      7.76 o 
   4   6   1       10.02       10.54     13.00 o 
   5   6   1       22.74       16.18      4.46 o 
   6   6   1      121.04      116.11      9.12 o 
   7   6   1       15.31       16.80      4.85 o 
   8   6   1        0.09        3.69      5.65 o 
   9   6   1       19.64       17.12      7.05 o 
  10   6   1       69.06       86.11     11.29 o 
  11   6   1       85.41      108.08     12.62 o 
  12   6   1       39.29       31.25      9.33 o 
 -10   7   1       18.01       23.59      7.95 o 
  -9   7   1       17.97       17.44      7.04 o 
  -8   7   1       27.42       30.81      8.15 o 
  -7   7   1       16.30       18.55      6.58 o 
  -6   7   1       31.52       38.59      8.17 o 
  -5   7   1        2.20        7.93      3.90 o 
  -4   7   1        0.81        0.01      2.68 o 
  -3   7   1       58.19       57.61      6.82 o 
  -2   7   1       48.60       61.41      6.59 o 
  -1   7   1       18.96       18.36     13.00 o 
   0   7   1        0.04        4.26      8.91 o 
   1   7   1        5.19       18.08     10.23 o 
   2   7   1       38.04       42.24      8.61 o 
   3   7   1       61.40       75.47      7.75 o 
   4   7   1       51.60       40.27      5.98 o 
   5   7   1        3.03        2.64      3.01 o 
   6   7   1        3.92        9.21      4.67 o 
   7   7   1       19.30       25.01      6.61 o 
   8   7   1       18.52       10.82      8.17 o 
   9   7   1        2.90        3.18      5.35 o 
  10   7   1        6.38       13.45      6.93 o 
  -6   8   1       21.28       20.30      6.63 o 
  -5   8   1       28.66       32.31      8.78 o 
  -4   8   1       27.97       24.55     14.53 o 
  -3   8   1        1.85       10.71     13.77 o 
  -2   8   1       32.16       23.71     16.83 o 
  -1   8   1       43.02       85.67     20.65 o 
   0   8   1       44.17       33.66     17.59 o 
   1   8   1       19.45       26.04     11.62 o 
   2   8   1        8.55       19.38     10.29 o 
   3   8   1       56.86       78.94     13.78 o 
   4   8   1       33.89       39.26      6.62 o 
   5   8   1       33.36       38.15      6.86 o 
   6   8   1        1.10        3.90      5.39 o 
 -18   0   2      146.86      198.32     16.35 o 
 -17   0   2       14.23        9.45      6.51 o 
 -16   0   2       41.70       37.89      7.40 o 
 -15   0   2      352.32      368.92     15.90 o 
 -14   0   2     2736.81     2753.19     54.76 o 
 -13   0   2      187.12      139.01     10.10 o 
 -12   0   2      672.34      657.35     19.09 o 
 -11   0   2      262.82      264.36     19.98 o 
 -10   0   2      375.68      386.91     12.10 o 
  -9   0   2     1174.44     1039.12     21.60 o 
  -8   0   2     1366.19     1414.64     34.62 o 
  -7   0   2      241.52      267.47      8.28 o 
  -6   0   2       44.27       59.59      3.92 o 
  -5   0   2      878.65      813.23     17.09 o 
  -4   0   2    11208.28    10817.79    155.45 o 
  -3   0   2      743.99      631.17     11.67 o 
  -2   0   2       53.28       59.54      3.34 o 
  -1   0   2     8790.85     9350.47    203.05 o 
   0   0   2     5410.40     5826.54    127.72 o 
   1   0   2       73.49       93.93      3.75 o 
   2   0   2     7115.65     7730.59    133.51 o 
   3   0   2     4418.81     4647.71     82.67 o 
   4   0   2      899.66      984.89     22.55 o 
   5   0   2     2033.16     2431.11     46.19 o 
   6   0   2      186.48      185.70      7.52 o 
   7   0   2        0.05        3.99      2.60 o 
   8   0   2      460.75      453.78     13.74 o 
   9   0   2      163.97      192.62      9.08 o 
  10   0   2     1733.91     1869.98     38.66 o 
  11   0   2      587.28      620.51     18.23 o 
  12   0   2      137.07      119.48      9.93 o 
  13   0   2      360.42      368.45     17.12 o 
  14   0   2     1052.52      978.51     59.26 o 
  15   0   2      370.98      413.23     33.22 o 
  16   0   2      117.14      115.09     12.46 o 
  17   0   2        5.05        7.35      7.11 o 
 -18   1   2      115.02      140.44     11.29 o 
 -17   1   2      185.17      214.92     11.98 o 
 -16   1   2      133.43      182.81     13.45 o 
 -15   1   2        4.25       16.55      3.87 o 
 -14   1   2        2.36        6.94      3.60 o 
 -13   1   2     4385.11     4634.23     57.71 o 
 -12   1   2        7.10       10.99      3.13 o 
 -11   1   2      239.64      232.20      7.02 o 
 -10   1   2      396.56      385.91      9.03 o 
  -9   1   2      366.86      337.70      7.75 o 
  -8   1   2      374.20      487.48      8.46 o 
  -7   1   2        4.14        4.43      1.46 o 
  -6   1   2     2693.82     2659.26     30.05 o 
  -5   1   2       72.36      100.94      3.21 o 
  -4   1   2       10.82       11.18      1.46 o 
  -3   1   2      136.53      140.33      4.44 o 
  -2   1   2    21622.16    21475.73    247.53 o 
  -1   1   2      926.62     1098.61     15.96 o 
   0   1   2    16033.20    16569.81    284.43 o 
   1   1   2     4173.15     4589.40     77.94 o 
   2   1   2     3129.43     3423.79     48.30 o 
   3   1   2     1100.58     1245.03     17.55 o 
   4   1   2     1660.04     1882.35     24.56 o 
   5   1   2      233.25      246.77      5.98 o 
   6   1   2      527.27      513.41      9.34 o 
   7   1   2     7182.05     8817.25    106.40 o 
   8   1   2      465.41      407.05      9.78 o 
   9   1   2     1296.94     1296.01     21.11 o 
  10   1   2       49.34       60.51      4.20 o 
  11   1   2      273.06      273.81      7.81 o 
  12   1   2      630.02      660.29     14.66 o 
  13   1   2      166.16      193.27     10.85 o 
  14   1   2      644.11      603.63     15.95 o 
  15   1   2       14.64       12.61      4.73 o 
  16   1   2       52.78       67.66      8.30 o 
  17   1   2       81.79       91.88     12.00 o 
 -17   2   2       11.51       28.54      6.99 o 
 -16   2   2       53.13       71.27      8.62 o 
 -15   2   2      406.71      421.10     16.27 o 
 -14   2   2     1810.17     1689.04     35.00 o 
 -13   2   2        5.45        5.45      4.11 o 
 -12   2   2     2366.10     2346.97     33.81 o 
 -11   2   2       18.12       33.97      3.76 o 
 -10   2   2      243.66      196.34      6.01 o 
  -9   2   2      167.47      137.81      4.82 o 
  -8   2   2     1077.59     1209.98     16.98 o 
  -7   2   2      443.95      426.18     10.06 o 
  -6   2   2       69.55       51.36      3.65 o 
  -5   2   2     1897.51     1894.00     23.57 o 
  -4   2   2        6.26       13.06      1.79 o 
  -3   2   2      714.32      722.54     11.65 o 
  -2   2   2     1417.84     1553.02     20.75 o 
  -1   2   2    14590.24    16692.90    191.79 o 
   0   2   2    19386.12    21215.79    279.07 o 
   1   2   2     1494.23     1610.23     24.43 o 
   2   2   2     2748.45     2885.02     46.62 o 
   3   2   2     1039.96     1159.44     21.32 o 
   4   2   2       89.45       78.37      3.35 o 
   5   2   2      970.89     1016.11     16.71 o 
   6   2   2     2737.99     2668.31     36.27 o 
   7   2   2       93.81      134.96      5.06 o 
   8   2   2      622.04      689.13     12.98 o 
   9   2   2      676.19      608.66     11.62 o 
  10   2   2      156.59      167.98      6.33 o 
  11   2   2     1850.79     1847.49     26.75 o 
  12   2   2        0.05        0.42      3.44 o 
  13   2   2      159.79      113.35      9.47 o 
  14   2   2     1023.24      887.81     25.26 o 
  15   2   2      256.24      281.17     28.23 o 
  16   2   2      164.93      235.98     17.31 o 
  17   2   2        9.74       13.43      7.86 o 
 -17   3   2      169.84      159.56     13.74 o 
 -16   3   2        9.12        8.28      6.64 o 
 -15   3   2      275.71      246.66     16.02 o 
 -14   3   2      204.97      180.81     10.65 o 
 -13   3   2     1579.85     1496.70     30.30 o 
 -12   3   2      303.75      286.00     11.89 o 
 -11   3   2      436.00      372.55     12.55 o 
 -10   3   2      115.09      139.05      8.14 o 
  -9   3   2       33.50       21.16      4.47 o 
  -8   3   2      154.36       89.80      6.44 o 
  -7   3   2        5.72        1.11      2.48 o 
  -6   3   2      289.42      309.23      8.15 o 
  -5   3   2      838.27      882.10     15.09 o 
  -4   3   2       25.01       13.12      2.36 o 
  -3   3   2      456.69      436.18      7.61 o 
  -2   3   2      276.29      283.82      6.11 o 
  -1   3   2      179.08      186.81      4.78 o 
   0   3   2      493.68      558.63      9.00 o 
   1   3   2     1967.75     2169.99     29.57 o 
   2   3   2       63.12       68.81      5.89 o 
   3   3   2      371.60      386.24      8.72 o 
   4   3   2     2877.39     2894.71     45.27 o 
   5   3   2      454.85      442.57     11.59 o 
   6   3   2       19.36       16.04      2.65 o 
   7   3   2      153.92      227.92      6.34 o 
   8   3   2      521.52      475.66     11.32 o 
   9   3   2     1149.94     1100.38     20.92 o 
  10   3   2       31.51       31.68      4.90 o 
  11   3   2      347.03      308.94     10.83 o 
  12   3   2      152.98      123.31      8.96 o 
  13   3   2      589.09      522.78     17.05 o 
  14   3   2      106.88      103.27     11.77 o 
  15   3   2       20.06       38.77     14.91 o 
  16   3   2       55.77       38.90     10.58 o 
 -16   4   2      100.01      103.87     11.74 o 
 -15   4   2       61.83       26.60      7.77 o 
 -14   4   2     1299.53     1195.42     30.22 o 
 -13   4   2       24.39       29.55      8.15 o 
 -12   4   2     1972.00     1823.70     34.66 o 
 -11   4   2      256.02      286.04     11.90 o 
 -10   4   2      389.28      379.39     12.73 o 
  -9   4   2      277.71      376.93     12.21 o 
  -8   4   2      403.09      432.60     12.47 o 
  -7   4   2        0.19        0.21      2.71 o 
  -6   4   2      429.57      411.54      9.91 o 
  -5   4   2     2083.39     2446.41     41.51 o 
  -4   4   2        1.13        2.79      2.07 o 
  -3   4   2     1667.33     1833.18     27.27 o 
  -2   4   2     1266.50     1371.51     21.34 o 
  -1   4   2     2561.83     3057.13     41.97 o 
   0   4   2     3674.73     4000.56     53.37 o 
   1   4   2     3320.21     3747.21     55.23 o 
   2   4   2      496.01      495.01     12.68 o 
   3   4   2      205.88      246.50     12.92 o 
   4   4   2      128.38      195.41      7.73 o 
   5   4   2     1802.80     1972.66     45.53 o 
   6   4   2      388.31      381.44     13.58 o 
   7   4   2       28.08       57.76      5.18 o 
   8   4   2      573.27      529.55     14.49 o 
   9   4   2      463.46      510.64     14.74 o 
  10   4   2      104.41      119.84      8.22 o 
  11   4   2      855.45      723.12     19.55 o 
  12   4   2       12.37        9.82      5.18 o 
  13   4   2      164.05      145.84     10.31 o 
  14   4   2      149.86      108.63     11.47 o 
  15   4   2      174.56      145.05     14.39 o 
 -14   5   2       32.23       33.29      8.11 o 
 -13   5   2      807.65      749.37     24.20 o 
 -12   5   2       44.39       68.75      8.98 o 
 -11   5   2      306.81      332.70     14.28 o 
 -10   5   2      116.01      123.88      8.90 o 
  -9   5   2       77.94       64.64      8.42 o 
  -8   5   2        0.48        2.37      3.41 o 
  -7   5   2      109.84      137.42      7.62 o 
  -6   5   2      110.70      124.15      9.01 o 
  -5   5   2       87.42       61.02      4.96 o 
  -4   5   2      159.84      154.49      9.52 o 
  -3   5   2       13.89       18.89      3.25 o 
  -2   5   2      244.17      202.26      7.06 o 
  -1   5   2       24.63       33.04      3.57 o 
   0   5   2      660.49      631.66     12.87 o 
   1   5   2        3.00       -1.86      2.94 o 
   2   5   2       18.81       22.95      4.75 o 
   3   5   2      588.95      553.23     19.19 o 
   4   5   2        6.33        8.89      6.10 o 
   5   5   2      120.18      107.01      8.12 o 
   6   5   2      203.43      224.32     12.56 o 
   7   5   2       29.08        7.34      4.59 o 
   8   5   2       74.34       76.32      8.17 o 
   9   5   2      357.37      372.51     12.35 o 
  10   5   2       34.37       56.07      6.62 o 
  11   5   2      395.49      450.21     16.46 o 
  12   5   2      221.06      281.88     15.79 o 
  13   5   2      156.51      158.40     11.66 o 
  14   5   2      170.95      163.19     17.85 o 
 -13   6   2       89.95       87.03     15.28 o 
 -12   6   2      708.91      674.52     35.42 o 
 -11   6   2        5.36        0.58      5.93 o 
 -10   6   2       17.05       21.02      7.00 o 
  -9   6   2      156.09      164.80     13.80 o 
  -8   6   2        3.74        0.10      4.17 o 
  -7   6   2      305.28      271.74     11.84 o 
  -6   6   2      232.71      240.26     10.74 o 
  -5   6   2      279.53      269.05      9.66 o 
  -4   6   2      383.67      406.79     11.20 o 
  -3   6   2      521.42      486.43     13.79 o 
  -2   6   2      175.70      188.49      8.84 o 
  -1   6   2      301.07      344.86      9.78 o 
   0   6   2      247.31      277.81      9.16 o 
   1   6   2     1055.24     1078.62     29.52 o 
   2   6   2      291.84      291.58     15.15 o 
   3   6   2      100.00       96.65     10.19 o 
   4   6   2       25.61       14.85      7.25 o 
   5   6   2      897.43      869.37     35.08 o 
   6   6   2       35.99       34.67      5.92 o 
   7   6   2       36.34       50.98      8.72 o 
   8   6   2      173.73      205.37     14.57 o 
   9   6   2      146.22      137.02     13.86 o 
  10   6   2       39.08       14.92      8.57 o 
  11   6   2      145.16      187.82     15.57 o 
  12   6   2      279.47      285.67     22.62 o 
 -10   7   2       39.12       14.52      6.81 o 
  -9   7   2        2.53        7.78      6.07 o 
  -8   7   2       19.28       21.67      6.73 o 
  -7   7   2        2.61        0.87      4.41 o 
  -6   7   2       37.29       32.86      7.12 o 
  -5   7   2        1.71       -2.52      3.31 o 
  -4   7   2        4.70        3.68      3.19 o 
  -3   7   2       44.55       76.72      7.56 o 
  -2   7   2      108.31      117.06      9.83 o 
  -1   7   2      202.48      206.94     17.57 o 
   0   7   2      668.35      621.88     29.21 o 
   1   7   2        6.16       -0.45      8.60 o 
   2   7   2       59.55       79.22     10.20 o 
   3   7   2       21.21       -1.86      7.05 o 
   4   7   2       14.15       20.39      9.36 o 
   5   7   2       75.08       80.23      9.72 o 
   6   7   2       43.14       24.10      6.67 o 
   7   7   2      110.18      103.82     11.86 o 
   8   7   2      117.78      114.33     12.95 o 
   9   7   2      199.86      243.17     17.21 o 
  10   7   2       38.05       20.25      8.17 o 
  -6   8   2        4.52       -3.45      5.92 o 
  -5   8   2      179.82      192.74     20.91 o 
  -4   8   2       60.31      101.47     15.35 o 
  -3   8   2       81.71       91.02     21.42 o 
  -2   8   2       85.48       76.49     20.65 o 
  -1   8   2      187.04      118.56     24.48 o 
   0   8   2      126.25       53.54     19.89 o 
   1   8   2      263.90      286.07     32.89 o 
   2   8   2      110.61       96.38     22.95 o 
   3   8   2        3.84       24.63      8.91 o 
   4   8   2       85.61      105.94     11.48 o 
   5   8   2       86.08       45.04      7.23 o 
   6   8   2       55.33       67.88      9.46 o 
 -18   1   3        4.24       15.72      7.00 o 
 -17   1   3       13.81       28.52      6.37 o 
 -16   1   3        6.08        8.12      5.07 o 
 -15   1   3        3.16        0.79      3.40 o 
 -14   1   3       17.74       24.88      4.39 o 
 -13   1   3       31.65       30.27      4.54 o 
 -12   1   3       10.98        3.41      2.68 o 
 -11   1   3        9.64        6.75      2.37 o 
 -10   1   3       16.76       10.89      3.28 o 
  -9   1   3        6.24        5.60      1.95 o 
  -8   1   3       18.90        6.54      1.83 o 
  -7   1   3       32.04       27.30      2.24 o 
  -6   1   3        0.12        2.93      1.49 o 
  -5   1   3       41.76       20.96      1.96 o 
  -4   1   3      305.38      174.26     11.78 o 
  -3   1   3      288.43      191.12      9.94 o 
  -2   1   3      389.13      271.18     28.59 o 
  -1   1   3       16.13        5.32      1.50 o 
   0   1   3        5.04        3.47      1.09 o 
   1   1   3      253.44      105.92     13.44 o 
   2   1   3      315.90      221.28     12.43 o 
   3   1   3      133.72       97.01      3.76 o 
   4   1   3       43.08       22.71      2.72 o 
   5   1   3        0.02       -0.19      1.20 o 
   6   1   3        7.31        5.20      1.91 o 
   7   1   3        0.08       -0.17      1.43 o 
   8   1   3        1.49        1.12      1.95 o 
   9   1   3       57.63       52.35      6.21 o 
  10   1   3        8.06       10.37      3.22 o 
  11   1   3        0.00        0.80      2.89 o 
  12   1   3       29.34       35.78      5.15 o 
  13   1   3       25.70       32.52      5.22 o 
  14   1   3       10.01       19.40      4.83 o 
  15   1   3        0.95        1.14      4.32 o 
  16   1   3        2.41        8.22      5.63 o 
  17   1   3        9.25       18.29      8.85 o 
 -17   2   3        1.18        4.29      5.34 o 
 -16   2   3        6.96       18.99      6.14 o 
 -15   2   3        5.54       11.09      5.32 o 
 -14   2   3       32.05       34.11      7.01 o 
 -13   2   3       30.63       31.46      5.69 o 
 -12   2   3      145.17      121.73      6.44 o 
 -11   2   3        0.01        0.67      2.32 o 
 -10   2   3      103.20      110.80      9.20 o 
  -9   2   3      152.82      153.08     10.43 o 
  -8   2   3       46.83       39.82      3.39 o 
  -7   2   3       74.25       65.32      4.16 o 
  -6   2   3       94.61       54.12      3.94 o 
  -5   2   3      120.91      113.32      5.42 o 
  -4   2   3      801.95      601.25     43.84 o 
  -3   2   3      843.69      639.20     27.71 o 
  -2   2   3       14.44       17.34      2.28 o 
  -1   2   3     2639.92     2248.54     66.46 o 
   0   2   3     2926.46     2596.59     76.23 o 
   1   2   3      877.78      786.47     27.60 o 
   2   2   3       26.94        9.34      2.34 o 
   3   2   3      235.38      171.86     23.29 o 
   4   2   3        5.42        3.66      2.07 o 
   5   2   3       75.93       59.79      6.71 o 
   6   2   3       36.21       37.91      3.11 o 
   7   2   3      118.74      120.16      5.99 o 
   8   2   3      279.01      303.67     20.65 o 
   9   2   3      218.17      233.97     10.21 o 
  10   2   3        4.58        8.92      3.29 o 
  11   2   3       53.14       50.10      4.92 o 
  12   2   3       66.59       69.00      8.04 o 
  13   2   3       18.77       16.55      5.27 o 
  14   2   3        3.02        4.39      6.29 o 
  15   2   3       19.83       21.23      8.51 o 
  16   2   3        3.38       10.46      7.68 o 
 -17   3   3        8.52        1.12      5.85 o 
 -16   3   3       25.52       29.74      7.34 o 
 -15   3   3       53.15       57.76      8.19 o 
 -14   3   3        8.74       11.59      5.01 o 
 -13   3   3       37.48       29.70      6.17 o 
 -12   3   3      174.15      152.92      9.81 o 
 -11   3   3      413.01      430.85     16.93 o 
 -10   3   3      108.26      112.17      7.46 o 
  -9   3   3        0.25       -3.45      2.93 o 
  -8   3   3       88.45       77.24      5.24 o 
  -7   3   3      218.06      181.94     13.73 o 
  -6   3   3      120.13       94.42      6.31 o 
  -5   3   3       57.75       33.85      3.38 o 
  -4   3   3       65.01       56.43      3.67 o 
  -3   3   3       39.09       35.39      3.36 o 
  -2   3   3       26.32       28.40      2.54 o 
  -1   3   3        0.38        0.20      1.36 o 
   0   3   3       57.60       67.96      4.83 o 
   1   3   3        0.94        6.58      1.82 o 
   2   3   3       53.72       52.31      4.47 o 
   3   3   3       17.57       10.55      3.38 o 
   4   3   3       10.88        7.22      3.28 o 
   5   3   3       36.87       22.59      3.28 o 
   6   3   3      198.10      137.98      9.30 o 
   7   3   3      101.43       86.98      6.79 o 
   8   3   3      101.09       65.63      5.08 o 
   9   3   3        6.29        3.66      3.23 o 
  10   3   3       36.10       36.31      6.16 o 
  11   3   3       72.46       66.35      7.94 o 
  12   3   3       41.57       25.01      5.79 o 
  13   3   3        4.66       -4.92      4.93 o 
  14   3   3        0.06       -0.21      6.59 o 
  15   3   3        0.05       -5.44      6.29 o 
  16   3   3        0.06        4.79      7.94 o 
 -16   4   3        0.26        0.45      6.43 o 
 -15   4   3        9.34        6.12      6.30 o 
 -14   4   3       13.15        7.61      5.91 o 
 -13   4   3        6.27        1.15      4.91 o 
 -12   4   3        0.10       -3.33      4.42 o 
 -11   4   3        1.04        5.64      4.33 o 
 -10   4   3       19.34       19.27      4.84 o 
  -9   4   3        5.05        9.34      4.32 o 
  -8   4   3        8.04        7.00      4.89 o 
  -7   4   3       11.02       11.41      3.48 o 
  -6   4   3       31.61       35.39      4.00 o 
  -5   4   3      323.64      350.21     20.74 o 
  -4   4   3      488.76      578.89     18.43 o 
  -3   4   3      161.89      136.23      7.00 o 
  -2   4   3       26.95       26.61      3.14 o 
  -1   4   3     1288.06     1337.69     34.78 o 
   0   4   3     1277.71     1350.55     59.51 o 
   1   4   3      416.86      459.28     16.87 o 
   2   4   3       96.83       74.71      7.40 o 
   3   4   3       67.92       52.26      8.50 o 
   4   4   3       97.86      105.70      7.10 o 
   5   4   3       19.27       27.98      4.17 o 
   6   4   3       58.56       55.38      8.00 o 
   7   4   3       23.45       16.90      4.40 o 
   8   4   3       21.42       16.09      4.14 o 
   9   4   3       55.32       49.11      5.87 o 
  10   4   3        8.64        6.01      4.17 o 
  11   4   3        4.54        9.87      5.04 o 
  12   4   3        8.58        3.08      5.08 o 
  13   4   3       22.54       11.81      5.95 o 
  14   4   3        3.99        3.60      6.43 o 
  15   4   3        0.52       -7.31      6.41 o 
 -14   5   3       12.44       17.33      7.32 o 
 -13   5   3       21.78       14.25      7.21 o 
 -12   5   3      179.56      201.34     17.71 o 
 -11   5   3      279.00      335.13     25.28 o 
 -10   5   3      159.05      146.30      9.35 o 
  -9   5   3       42.19       48.17      5.90 o 
  -8   5   3      152.92      165.32     18.12 o 
  -7   5   3      208.89      210.07     14.04 o 
  -6   5   3       14.23       10.38      3.55 o 
  -5   5   3       37.90       37.79      4.33 o 
  -4   5   3        2.18        1.66      2.43 o 
  -3   5   3       78.68       71.89      7.36 o 
  -2   5   3      131.84      108.04      5.51 o 
  -1   5   3       13.47       12.67      2.99 o 
   0   5   3      145.69      140.62      8.94 o 
   1   5   3      223.64      239.83      8.38 o 
   2   5   3       98.71       82.97      6.25 o 
   3   5   3        0.61       -0.83      3.75 o 
   4   5   3      187.76      168.02     12.14 o 
   5   5   3       12.99       12.45      4.60 o 
   6   5   3       57.79       39.02      6.01 o 
   7   5   3      173.18      175.80     27.73 o 
   8   5   3      212.57      238.19      9.45 o 
   9   5   3       18.22       18.18      4.79 o 
  10   5   3       18.72        6.76      4.69 o 
  11   5   3       64.51       70.21      8.23 o 
  12   5   3       33.04       46.77      7.80 o 
  13   5   3        2.67       -1.59      6.01 o 
  14   5   3        1.03       -1.56      6.05 o 
 -13   6   3        0.03       -0.11      7.43 o 
 -12   6   3        0.65       -0.17      6.89 o 
 -11   6   3        8.71       13.53      7.25 o 
 -10   6   3        5.05        2.14      5.10 o 
  -9   6   3        3.02        0.04      4.83 o 
  -8   6   3       21.66       23.66      7.27 o 
  -7   6   3        3.86        5.56      3.75 o 
  -6   6   3        9.98        8.35      3.54 o 
  -5   6   3      114.33      103.01      7.75 o 
  -4   6   3       64.29       67.95      7.18 o 
  -3   6   3       43.91       42.01      5.22 o 
  -2   6   3        2.80        0.72      4.05 o 
  -1   6   3      107.33       88.28      6.16 o 
   0   6   3      216.82      226.10     12.03 o 
   1   6   3      103.97       93.45      9.43 o 
   2   6   3      160.23      166.75     25.06 o 
   3   6   3       14.79       17.10      7.27 o 
   4   6   3       12.40       12.54      7.13 o 
   5   6   3       46.16       43.55      6.19 o 
   6   6   3      136.35      113.38     17.45 o 
   7   6   3       29.84       21.32      8.72 o 
   8   6   3       20.45       25.82     12.76 o 
   9   6   3        2.27       10.24      6.83 o 
  10   6   3        1.54        2.62      6.59 o 
  11   6   3        0.03       -7.15      6.37 o 
  12   6   3        4.02       -2.06      7.76 o 
 -10   7   3       33.67       31.46      9.10 o 
  -9   7   3        5.26        3.12      5.75 o 
  -8   7   3       62.17       58.04      9.64 o 
  -7   7   3       62.20       67.75      8.38 o 
  -6   7   3       47.87       61.19      8.11 o 
  -5   7   3        0.12        2.18      3.47 o 
  -4   7   3        1.82       -0.09      3.43 o 
  -3   7   3        5.36        7.19      3.12 o 
  -2   7   3       23.70       31.58      6.57 o 
  -1   7   3       66.81      102.62     14.33 o 
   0   7   3       12.33       14.12      9.45 o 
   1   7   3        3.51       -9.84      9.94 o 
   2   7   3       10.00       24.64      7.97 o 
   3   7   3        8.93        1.86      7.20 o 
   4   7   3       28.94       26.76      8.78 o 
   5   7   3        0.70       -0.70      8.91 o 
   6   7   3        8.23        8.76      6.29 o 
   7   7   3       52.62       56.02     11.94 o 
   8   7   3       56.94       82.15     11.46 o 
   9   7   3       54.30       69.47     11.46 o 
  -6   8   3        4.73        6.34      6.34 o 
  -5   8   3       43.19       43.16      9.54 o 
  -4   8   3      106.71      104.76     15.35 o 
  -3   8   3       72.16       66.55     20.65 o 
  -2   8   3        0.10       -0.76     15.30 o 
  -1   8   3       99.65       76.49     22.18 o 
   0   8   3      125.05       90.26     22.18 o 
   1   8   3       66.85       70.79     14.87 o 
   2   8   3        5.69       -8.68     10.66 o 
   3   8   3        0.73       13.77     14.53 o 
   4   8   3       18.48       30.92     13.77 o 
   5   8   3       30.30       36.01      8.88 o 
 -18   0   4        0.06       -0.61      6.49 o 
 -17   0   4       10.70       18.94      7.00 o 
 -16   0   4       37.47       44.72      8.12 o 
 -15   0   4      658.41      693.86     21.93 o 
 -14   0   4       46.15       29.55      6.52 o 
 -13   0   4     3361.89     3389.81     63.07 o 
 -12   0   4      634.84      599.16     26.57 o 
 -11   0   4      491.71      440.54     17.67 o 
 -10   0   4      326.96      290.99     11.66 o 
  -9   0   4     1583.55     1398.47     27.19 o 
  -8   0   4      396.12      258.46     16.30 o 
  -7   0   4      135.97      129.87      8.20 o 
  -6   0   4     2660.40     3241.31     72.87 o 
  -5   0   4      266.58      199.87      7.70 o 
  -4   0   4     8500.97     8298.12    312.66 o 
  -3   0   4        3.63       -0.26      4.09 o 
  -2   0   4     8306.79     8820.99    198.38 o 
  -1   0   4    27225.96    29675.48    522.68 o 
   0   0   4     2797.25     2930.33     68.29 o 
   1   0   4     6331.95     6500.76    143.97 o 
   2   0   4       94.69      109.39      5.71 o 
   3   0   4       56.69       34.14      3.17 o 
   4   0   4     1723.32     1752.51     34.88 o 
   5   0   4      939.25     1271.32     27.34 o 
   6   0   4     8042.67     9221.55    195.62 o 
   7   0   4        5.79        2.26      2.57 o 
   8   0   4       13.48       30.34      5.08 o 
   9   0   4      192.99      207.06     14.84 o 
  10   0   4     1446.36     1402.18     41.07 o 
  11   0   4      424.59      411.44     29.83 o 
  12   0   4     1479.57     1368.00     43.34 o 
  13   0   4        0.84       13.15      6.39 o 
  14   0   4        0.48       15.27      7.19 o 
  15   0   4      132.89      140.01     16.04 o 
  16   0   4      230.44      208.65     15.54 o 
  17   0   4      323.14      378.07     25.91 o 
 -17   1   4       83.83       98.90      9.25 o 
 -16   1   4      113.87      125.98      9.59 o 
 -15   1   4        0.09        2.32      3.52 o 
 -14   1   4      270.60      264.03      9.55 o 
 -13   1   4        1.26        5.92      3.63 o 
 -12   1   4      236.48      258.93      8.71 o 
 -11   1   4       29.50       46.94      4.67 o 
 -10   1   4       83.88       99.24      4.84 o 
  -9   1   4        2.20        3.98      1.96 o 
  -8   1   4      309.41      303.65      7.51 o 
  -7   1   4       51.37       28.31      2.77 o 
  -6   1   4     1295.08     1182.44     16.79 o 
  -5   1   4     5638.46     5702.72     64.33 o 
  -4   1   4       39.36       20.02      2.19 o 
  -3   1   4     7471.80     7996.14     94.11 o 
  -2   1   4     2952.35     3098.64     41.34 o 
  -1   1   4      135.84      104.95      4.41 o 
   0   1   4     6675.82     6997.04    102.31 o 
   1   1   4     4619.33     4883.29     64.47 o 
   2   1   4     5104.64     5310.87     70.06 o 
   3   1   4     1742.01     1824.32     26.24 o 
   4   1   4      861.39      935.47     15.14 o 
   5   1   4     1718.55     2048.84     29.92 o 
   6   1   4      392.35      463.41      9.11 o 
   7   1   4     2798.05     3198.73     49.36 o 
   8   1   4     1405.99     1499.70     26.42 o 
   9   1   4      142.19      135.48      6.73 o 
  10   1   4     1304.63     1277.15     24.48 o 
  11   1   4        2.73       -0.41      3.46 o 
  12   1   4     2004.86     1905.68     40.19 o 
  13   1   4      148.62      165.85      9.43 o 
  14   1   4      121.43      168.17     13.21 o 
  15   1   4       40.71       35.49      6.32 o 
  16   1   4      100.83      128.79     14.31 o 
 -17   2   4       65.08       41.30      8.07 o 
 -16   2   4       14.81       30.86      7.48 o 
 -15   2   4      120.12      164.46     11.26 o 
 -14   2   4       13.93        7.18      5.14 o 
 -13   2   4     2161.44     2013.79     37.17 o 
 -12   2   4      352.20      356.34     10.36 o 
 -11   2   4      257.80      244.84      8.27 o 
 -10   2   4      819.73      717.19     13.39 o 
  -9   2   4      442.68      403.68      9.71 o 
  -8   2   4       61.24       55.94      3.86 o 
  -7   2   4      280.47      301.60      7.56 o 
  -6   2   4     1996.50     2482.60     32.21 o 
  -5   2   4      161.11       98.49      3.95 o 
  -4   2   4       23.25        9.69      1.95 o 
  -3   2   4      481.03      488.30      9.28 o 
  -2   2   4       75.42       56.62      3.60 o 
  -1   2   4      535.73      601.93     12.21 o 
   0   2   4     2344.99     2299.20     31.15 o 
   1   2   4     1077.21     1075.21     15.88 o 
   2   2   4     2691.87     2871.12     43.22 o 
   3   2   4      490.80      538.25     11.82 o 
   4   2   4      101.19      197.14      6.39 o 
   5   2   4      325.39      245.26      6.41 o 
   6   2   4     5693.63     6182.42     79.77 o 
   7   2   4      918.72      950.58     16.62 o 
   8   2   4        3.03        6.46      2.50 o 
   9   2   4      932.10      856.83     16.22 o 
  10   2   4     1030.16     1004.63     19.67 o 
  11   2   4     1180.95     1170.24     22.37 o 
  12   2   4      442.54      485.98     16.82 o 
  13   2   4       18.65       28.89      8.24 o 
  14   2   4       42.96       63.40     10.16 o 
  15   2   4       48.54       65.52     10.85 o 
  16   2   4      373.55      429.93     24.14 o 
 -16   3   4      175.78      117.07     10.79 o 
 -15   3   4       50.39       30.36      7.36 o 
 -14   3   4        8.77       16.81      5.30 o 
 -13   3   4      207.40      258.46     11.97 o 
 -12   3   4      426.82      343.38     13.13 o 
 -11   3   4      145.87      144.16     10.38 o 
 -10   3   4      357.42      394.51     12.81 o 
  -9   3   4      332.55      322.02     11.26 o 
  -8   3   4      690.22      724.98     14.33 o 
  -7   3   4      625.70      609.13     11.73 o 
  -6   3   4       38.28       37.78      2.90 o 
  -5   3   4     3942.40     4319.33     56.02 o 
  -4   3   4     1084.56     1285.81     21.43 o 
  -3   3   4       13.46       39.52      3.15 o 
  -2   3   4       90.16       68.57      3.50 o 
  -1   3   4      118.98      141.46      4.92 o 
   0   3   4     2058.12     2149.74     30.56 o 
   1   3   4      911.31      994.10     18.22 o 
   2   3   4     1933.17     2002.07     31.97 o 
   3   3   4     2073.62     2108.12     33.78 o 
   4   3   4     2030.49     2218.79     39.82 o 
   5   3   4     1601.86     1656.95     29.47 o 
   6   3   4        2.70       10.70      2.62 o 
   7   3   4     6909.65     7264.25    111.86 o 
   8   3   4       66.90       60.97      5.06 o 
   9   3   4     1173.56     1111.03     27.92 o 
  10   3   4       74.65       74.60      8.33 o 
  11   3   4       94.67      130.66     12.07 o 
  12   3   4     1374.72     1215.46     30.76 o 
  13   3   4       79.32       67.56      9.32 o 
  14   3   4       42.25       74.85     11.43 o 
  15   3   4       10.24       23.08      8.35 o 
 -16   4   4       15.33       16.02      7.53 o 
 -15   4   4       19.63       23.41      7.51 o 
 -14   4   4       16.55        9.95      5.70 o 
 -13   4   4      945.10      897.68     22.76 o 
 -12   4   4      294.77      353.08     13.90 o 
 -11   4   4        0.81       -0.93      3.91 o 
 -10   4   4      650.95      636.58     17.08 o 
  -9   4   4      141.41      176.29      9.08 o 
  -8   4   4       24.82       35.50      5.26 o 
  -7   4   4       10.42       12.67      3.93 o 
  -6   4   4      132.62      132.52      7.94 o 
  -5   4   4       65.28       52.77      3.95 o 
  -4   4   4      213.90      192.89      5.95 o 
  -3   4   4      593.59      618.63     11.00 o 
  -2   4   4      371.07      463.32     10.27 o 
  -1   4   4      340.51      386.40      9.09 o 
   0   4   4     2162.81     2104.37     30.62 o 
   1   4   4     1558.17     1504.17     23.00 o 
   2   4   4      174.62      177.42      6.87 o 
   3   4   4      473.32      442.58     13.97 o 
   4   4   4       10.84       13.15      6.26 o 
   5   4   4      486.25      487.71     11.54 o 
   6   4   4     1948.52     2030.83     43.61 o 
   7   4   4      649.87      649.06     20.02 o 
   8   4   4      111.60      142.05     11.46 o 
   9   4   4     1138.72     1119.16     24.84 o 
  10   4   4      294.91      270.54     12.04 o 
  11   4   4     1148.89     1028.65     35.25 o 
  12   4   4       50.42       56.54      7.46 o 
  13   4   4        2.35        6.74      5.81 o 
  14   4   4        0.08        1.08      6.83 o 
 -14   5   4      127.05      112.55     11.34 o 
 -13   5   4       31.52       25.84      7.24 o 
 -12   5   4      170.50      184.21     12.51 o 
 -11   5   4        5.97       18.09      5.95 o 
 -10   5   4       90.42       90.57      7.69 o 
  -9   5   4       33.35       22.72      4.88 o 
  -8   5   4     1111.47     1250.14     28.35 o 
  -7   5   4       44.25       56.37      6.39 o 
  -6   5   4      331.75      315.99     10.76 o 
  -5   5   4     1817.39     1843.51     31.33 o 
  -4   5   4      174.79      222.26      8.35 o 
  -3   5   4       42.12       34.27      3.87 o 
  -2   5   4      195.15      170.09      6.64 o 
  -1   5   4      286.00      276.92      8.07 o 
   0   5   4      283.67      303.08      8.10 o 
   1   5   4       24.25       25.55      3.78 o 
   2   5   4     1081.26     1085.93     24.01 o 
   3   5   4     1296.94     1292.23     27.60 o 
   4   5   4       14.81       20.96      7.31 o 
   5   5   4      805.46      840.90     23.20 o 
   6   5   4      345.72      381.85     15.45 o 
   7   5   4     1503.42     1567.84     26.99 o 
   8   5   4        3.77        4.83      4.13 o 
   9   5   4      144.39      141.24      8.75 o 
  10   5   4      258.95      236.76     12.22 o 
  11   5   4       48.85       26.59      6.82 o 
  12   5   4      133.34      120.34     10.67 o 
  13   5   4      142.87      132.09     11.92 o 
 -12   6   4       36.93       21.50      8.26 o 
 -11   6   4        1.08        0.42      5.34 o 
 -10   6   4       44.03       64.60     12.70 o 
  -9   6   4        0.14        4.29      5.60 o 
  -8   6   4        2.15        6.15      5.35 o 
  -7   6   4       47.62       30.68      6.39 o 
  -6   6   4       49.55       60.90      5.98 o 
  -5   6   4        7.47        8.82      3.65 o 
  -4   6   4      836.08      779.76     20.13 o 
  -3   6   4       42.32       50.81      4.44 o 
  -2   6   4        9.87        8.11      4.64 o 
  -1   6   4     1440.94     1489.04     31.17 o 
   0   6   4      406.97      375.55     13.23 o 
   1   6   4     1070.39     1082.54     30.46 o 
   2   6   4       54.44       49.40      8.63 o 
   3   6   4      188.23      208.45     13.61 o 
   4   6   4       55.34       37.16      8.66 o 
   5   6   4        0.76       -1.69      4.00 o 
   6   6   4      790.82      835.23     24.81 o 
   7   6   4      187.20      210.72     17.85 o 
   8   6   4       26.67       22.52      8.15 o 
   9   6   4      278.54      289.41     18.10 o 
  10   6   4      295.47      366.54     20.72 o 
  11   6   4      420.79      475.70     36.04 o 
 -10   7   4        6.98       -0.35      5.75 o 
  -9   7   4        0.93       11.54      6.83 o 
  -8   7   4      294.65      255.25     16.53 o 
  -7   7   4        0.77        8.93      6.96 o 
  -6   7   4       51.83       53.19      7.97 o 
  -5   7   4      446.95      452.88     36.54 o 
  -4   7   4        1.94       -3.20      3.29 o 
  -3   7   4        6.65       13.35      4.86 o 
  -2   7   4       24.29       24.08      6.90 o 
  -1   7   4        2.26        1.98     12.62 o 
   0   7   4      227.28      214.93     21.80 o 
   1   7   4        5.92        3.80      9.69 o 
   2   7   4      161.03      168.01     18.39 o 
   3   7   4      315.27      300.41     17.65 o 
   4   7   4       14.06        7.57      8.31 o 
   5   7   4      413.00      453.35     23.02 o 
   6   7   4       49.08       22.57     11.00 o 
   7   7   4      338.00      278.33     17.91 o 
   8   7   4       58.50       76.30     16.72 o 
   9   7   4       62.46      105.93     13.36 o 
  -6   8   4      192.37      210.34     15.70 o 
  -5   8   4       19.60       28.19      8.59 o 
  -4   8   4       74.98      136.15     26.01 o 
  -3   8   4       44.77       80.31     22.95 o 
  -2   8   4        0.69        0.76     16.06 o 
  -1   8   4      307.20      403.86     39.01 o 
   0   8   4      219.71      266.17     34.04 o 
   1   8   4      107.10      123.05     18.11 o 
   2   8   4       64.29       50.87     14.60 o 
   3   8   4        4.97       -6.06     14.92 o 
   4   8   4       23.81       11.97      9.44 o 
   5   8   4        0.09        0.16      9.90 o 
 -17   1   5        5.66       11.51      6.39 o 
 -16   1   5        0.01       -2.96      4.96 o 
 -15   1   5        0.26        5.20      4.36 o 
 -14   1   5       50.47       58.70      5.81 o 
 -13   1   5        0.16       -4.33      2.89 o 
 -12   1   5        9.69        4.68      3.44 o 
 -11   1   5       66.38       66.81      5.48 o 
 -10   1   5       24.26       21.95      3.74 o 
  -9   1   5       17.70       13.87      2.93 o 
  -8   1   5       86.39       67.72      6.04 o 
  -7   1   5       26.74        9.40      2.60 o 
  -6   1   5       32.20       16.49      2.77 o 
  -5   1   5      202.80      129.28      9.52 o 
  -4   1   5       33.45       21.06      2.62 o 
  -3   1   5       32.91       32.05      3.48 o 
  -2   1   5      125.30       98.57      7.95 o 
  -1   1   5      168.22       91.94      4.62 o 
   0   1   5       14.73        5.51      1.56 o 
   1   1   5       52.17       23.75      2.83 o 
   2   1   5       20.06       23.44      2.95 o 
   3   1   5        0.13        0.39      1.24 o 
   4   1   5        8.44       -1.96      1.65 o 
   5   1   5       28.03       31.83      2.90 o 
   6   1   5      154.14      139.99      9.41 o 
   7   1   5      151.31      114.29      7.24 o 
   8   1   5        3.65        2.39      2.08 o 
   9   1   5       69.35       68.61      9.60 o 
  10   1   5      113.21      126.58     12.96 o 
  11   1   5       42.99       48.42      6.33 o 
  12   1   5        1.43       -0.94      3.90 o 
  13   1   5       24.77       34.92      6.29 o 
  14   1   5       10.34        8.93      4.91 o 
  15   1   5        0.15        2.95      5.33 o 
  16   1   5        6.52       11.84      7.85 o 
 -17   2   5        3.61       10.19      6.07 o 
 -16   2   5       14.46       18.02      6.56 o 
 -15   2   5       10.89        4.15      4.80 o 
 -14   2   5       10.78        5.84      5.24 o 
 -13   2   5       11.79        2.86      4.20 o 
 -12   2   5        2.66        2.53      3.18 o 
 -11   2   5       11.84       20.00      3.65 o 
 -10   2   5        1.64        6.33      2.99 o 
  -9   2   5        4.83        2.63      2.62 o 
  -8   2   5       24.13       10.95      2.84 o 
  -7   2   5      111.58       88.88      8.49 o 
  -6   2   5      133.20      120.12      6.14 o 
  -5   2   5       12.14        6.53      1.98 o 
  -4   2   5        8.58       -0.19      1.68 o 
  -3   2   5      244.56      137.20      7.05 o 
  -2   2   5       23.87       25.89      3.05 o 
  -1   2   5       27.42       31.64      3.17 o 
   0   2   5       51.13       39.84      5.12 o 
   1   2   5       12.54        8.28      1.86 o 
   2   2   5       49.53       30.10      4.72 o 
   3   2   5        0.37        1.82      1.85 o 
   4   2   5       20.43       12.55      3.71 o 
   5   2   5        7.00        4.04      2.66 o 
   6   2   5        3.52        0.78      1.96 o 
   7   2   5       12.14        8.81      3.08 o 
   8   2   5        4.95        1.34      2.90 o 
   9   2   5       86.77       74.49      9.73 o 
  10   2   5      181.31      180.26     14.02 o 
  11   2   5       59.21       56.27      8.06 o 
  12   2   5        0.00       -3.87      5.96 o 
  13   2   5       32.52       18.20      7.54 o 
  14   2   5       28.68       28.54      8.74 o 
  15   2   5       14.51        9.93      7.40 o 
  16   2   5        0.30        0.73      7.48 o 
 -16   3   5        4.47        5.45      5.98 o 
 -15   3   5       14.28       12.92      6.19 o 
 -14   3   5        2.33        4.52      4.94 o 
 -13   3   5        0.00       -5.28      3.70 o 
 -12   3   5        0.56       -5.66      3.77 o 
 -11   3   5        1.60       -0.58      4.76 o 
 -10   3   5        1.84       -0.72      3.29 o 
  -9   3   5       40.75       42.14      5.32 o 
  -8   3   5        0.35        5.00      2.98 o 
  -7   3   5       49.09       47.39      4.46 o 
  -6   3   5      225.19      179.40     12.07 o 
  -5   3   5      259.66      219.34     13.84 o 
  -4   3   5        0.61        2.41      2.39 o 
  -3   3   5      604.28      564.24     56.53 o 
  -2   3   5      772.94      775.21     21.61 o 
  -1   3   5      551.53      478.99     14.91 o 
   0   3   5       14.06       11.04      3.10 o 
   1   3   5      553.63      483.34     20.45 o 
   2   3   5      458.93      463.31     36.94 o 
   3   3   5      154.84      151.60      9.74 o 
   4   3   5        5.45        4.69      4.02 o 
   5   3   5        2.34        6.02      2.48 o 
   6   3   5       94.85       75.90      5.53 o 
   7   3   5      140.31      120.43     13.97 o 
   8   3   5        5.81        8.66      4.42 o 
   9   3   5       17.72        3.87      5.96 o 
  10   3   5      142.72      124.82     15.90 o 
  11   3   5       95.59       99.06     12.37 o 
  12   3   5       12.03       12.97      5.96 o 
  13   3   5        4.73        5.62      6.48 o 
  14   3   5        6.99       10.37      7.65 o 
  15   3   5        2.41      -11.47     12.80 o 
 -15   4   5        5.22        5.56      5.34 o 
 -14   4   5       22.44       19.81      6.22 o 
 -13   4   5       83.32       88.74      8.32 o 
 -12   4   5       61.71       63.68      7.41 o 
 -11   4   5        3.48        6.43      4.14 o 
 -10   4   5       34.08       30.57      5.42 o 
  -9   4   5      175.25      187.68     17.73 o 
  -8   4   5       58.46       52.60      5.65 o 
  -7   4   5       13.96       15.65      4.22 o 
  -6   4   5        3.38        2.08      3.12 o 
  -5   4   5        1.29        2.83      2.51 o 
  -4   4   5        2.38       -0.81      2.11 o 
  -3   4   5        6.59        8.26      2.55 o 
  -2   4   5      183.87      181.19     10.44 o 
  -1   4   5      180.48      187.68      6.73 o 
   0   4   5      193.02      172.54     10.89 o 
   1   4   5        1.04        2.29      3.21 o 
   2   4   5       49.71       46.70      4.61 o 
   3   4   5       13.98       13.05      4.11 o 
   4   4   5        5.74        3.99      4.00 o 
   5   4   5       82.23       75.46      8.72 o 
   6   4   5       74.01       62.28      9.53 o 
   7   4   5       15.11       16.19      5.45 o 
   8   4   5      113.14      113.26     12.59 o 
   9   4   5      321.14      277.06     16.55 o 
  10   4   5      176.41      155.06     24.51 o 
  11   4   5        2.08       -1.76      4.55 o 
  12   4   5       21.15       27.34      6.76 o 
  13   4   5       32.12       29.40      7.16 o 
  14   4   5       11.39        5.20      7.61 o 
 -14   5   5        9.93       13.13      6.61 o 
 -13   5   5        1.70       -3.87      5.10 o 
 -12   5   5        0.05       -1.49      5.20 o 
 -11   5   5       28.89       34.95      9.54 o 
 -10   5   5       16.30       14.95      5.11 o 
  -9   5   5       10.34        8.64      4.43 o 
  -8   5   5        0.01       -4.14      4.77 o 
  -7   5   5       42.06       40.08      6.09 o 
  -6   5   5       15.81       15.44      4.22 o 
  -5   5   5        9.85       12.40      4.00 o 
  -4   5   5        0.03        1.49      2.67 o 
  -3   5   5       61.41       60.58      6.08 o 
  -2   5   5       69.64       62.18      5.90 o 
  -1   5   5       44.55       45.30      4.53 o 
   0   5   5       87.05       87.86      5.68 o 
   1   5   5        6.73       11.05      3.87 o 
   2   5   5       72.25       71.03      5.34 o 
   3   5   5      228.85      217.28      8.79 o 
   4   5   5      229.35      248.06     10.96 o 
   5   5   5       56.92       55.93      7.03 o 
   6   5   5       45.46       32.83      5.31 o 
   7   5   5        1.07        0.95      3.88 o 
   8   5   5        5.89       10.00      4.80 o 
   9   5   5       10.33        9.71      4.51 o 
  10   5   5       62.36       54.65      9.94 o 
  11   5   5       55.52       49.03      8.72 o 
  12   5   5        2.75        8.28      6.33 o 
  13   5   5        1.44        1.32      6.44 o 
 -12   6   5       17.73       18.08      7.88 o 
 -11   6   5        2.38       10.19      6.64 o 
 -10   6   5       12.86        9.86      6.69 o 
  -9   6   5       70.83       59.46     11.41 o 
  -8   6   5       16.34       15.01      5.89 o 
  -7   6   5        0.38       -0.22      3.56 o 
  -6   6   5        0.00        2.02      3.47 o 
  -5   6   5        0.42        2.69      3.32 o 
  -4   6   5        2.28        1.80      3.29 o 
  -3   6   5       15.44       16.72      3.91 o 
  -2   6   5      208.99      206.50     12.80 o 
  -1   6   5      303.46      307.93     12.34 o 
   0   6   5       38.82       42.10      8.28 o 
   1   6   5       14.73       18.89      5.22 o 
   2   6   5      215.19      207.69     13.69 o 
   3   6   5       51.45       43.02      8.55 o 
   4   6   5        0.65        8.28      6.85 o 
   5   6   5       99.02      121.41     16.45 o 
   6   6   5       70.98       72.98     11.28 o 
   7   6   5       10.83       17.73     10.24 o 
   8   6   5       14.66       14.34      9.34 o 
   9   6   5      121.68      117.80     12.76 o 
  10   6   5      134.85      135.71     13.93 o 
  11   6   5       19.24       22.72     10.20 o 
 -10   7   5       50.68       57.89     13.40 o 
  -9   7   5       22.39       31.00      8.08 o 
  -8   7   5        7.29        7.61      9.93 o 
  -7   7   5       19.05       25.06      7.20 o 
  -6   7   5       36.15       47.23      9.28 o 
  -5   7   5       36.04       60.19     11.66 o 
  -4   7   5        2.50        4.29      4.52 o 
  -3   7   5       16.57        8.67      4.47 o 
  -2   7   5       50.87       44.79      8.17 o 
  -1   7   5       18.20       16.06     10.28 o 
   0   7   5       11.30       16.30     10.45 o 
   1   7   5        3.03       -4.63      8.12 o 
   2   7   5       57.57       43.40      9.23 o 
   3   7   5       72.07       77.31     11.24 o 
   4   7   5       62.91       53.65     12.77 o 
   5   7   5       18.00        2.70      8.33 o 
   6   7   5        6.94        4.68      8.40 o 
   7   7   5        1.41        6.44     10.11 o 
   8   7   5        8.71       18.07      9.98 o 
  -5   8   5       18.91       15.06      9.25 o 
  -4   8   5       78.80       89.49     24.48 o 
  -3   8   5       92.66       87.96     22.95 o 
  -2   8   5       55.21       46.66     20.65 o 
  -1   8   5        8.85       -7.14     11.32 o 
   0   8   5       36.62       60.48     15.12 o 
   1   8   5       70.55       76.32     16.20 o 
   2   8   5       12.08        5.41     11.86 o 
   3   8   5        0.14       -2.78     11.86 o 
   4   8   5       19.10       21.09     10.19 o 
 -17   0   6       48.19       77.28     11.68 o 
 -16   0   6        9.75        9.53      6.68 o 
 -15   0   6      258.65      326.29     18.81 o 
 -14   0   6       37.34       42.99      8.67 o 
 -13   0   6      373.06      409.64     19.43 o 
 -12   0   6      151.27      199.90     19.89 o 
 -11   0   6       45.95       53.93      9.83 o 
 -10   0   6       33.68       31.12      6.57 o 
  -9   0   6     1307.56     1207.51     32.04 o 
  -8   0   6     3207.49     3470.60     65.25 o 
  -7   0   6       67.12       49.21      5.51 o 
  -6   0   6     1090.01     1440.00     30.89 o 
  -5   0   6     9669.58    10567.37    193.14 o 
  -4   0   6     7216.55     7669.91    142.14 o 
  -3   0   6     2903.33     3313.19     65.92 o 
  -2   0   6      188.10      158.22      9.35 o 
  -1   0   6    15777.77    17581.05    383.70 o 
   0   0   6      350.59      401.30     15.89 o 
   1   0   6     2814.80     2969.94     71.34 o 
   2   0   6      197.54      219.03      9.44 o 
   3   0   6      344.97      419.22     13.77 o 
   4   0   6       36.85       53.64      5.58 o 
   5   0   6      672.37      848.16     21.01 o 
   6   0   6      365.18      378.47     13.06 o 
   7   0   6      155.49      183.60     11.18 o 
   8   0   6     5712.25     5997.40    123.70 o 
   9   0   6     1543.89     1690.72     42.86 o 
  10   0   6      356.56      353.23     18.93 o 
  11   0   6        0.14        2.16      5.79 o 
  12   0   6     1092.62      968.36     35.40 o 
  13   0   6      306.14      345.62     24.86 o 
  14   0   6        0.63       -3.99      5.79 o 
  15   0   6       18.16       12.16     14.15 o 
  16   0   6      142.69      137.03     13.98 o 
 -17   1   6      667.95      818.59     24.64 o 
 -16   1   6      105.07      129.00     11.23 o 
 -15   1   6      846.32      831.98     20.95 o 
 -14   1   6        3.23        4.44      4.24 o 
 -13   1   6      543.29      573.67     14.80 o 
 -12   1   6     4240.84     4234.13     62.07 o 
 -11   1   6     3142.71     3047.63     43.68 o 
 -10   1   6      240.90      247.75      8.70 o 
  -9   1   6       96.99      102.75      5.96 o 
  -8   1   6       14.74        2.93      2.73 o 
  -7   1   6     4551.05     4452.51     66.48 o 
  -6   1   6      136.51       81.08      5.42 o 
  -5   1   6        8.02       18.61      3.18 o 
  -4   1   6     1838.49     1899.20     27.84 o 
  -3   1   6      833.99      941.86     16.09 o 
  -2   1   6     1700.53     1810.55     28.41 o 
  -1   1   6     1073.47     1128.64     21.49 o 
   0   1   6     1207.85     1471.81     24.09 o 
   1   1   6     1751.37     1891.86     31.73 o 
   2   1   6     1686.60     2055.90     36.78 o 
   3   1   6       57.94       97.31      4.66 o 
   4   1   6      260.72      238.34      6.80 o 
   5   1   6      238.17      252.86      7.45 o 
   6   1   6     1984.92     2376.38     35.64 o 
   7   1   6       12.66        7.85      2.37 o 
   8   1   6      159.13      169.66      6.56 o 
   9   1   6       24.25       31.12      4.26 o 
  10   1   6       18.28       31.64      5.14 o 
  11   1   6       87.41       92.10      8.83 o 
  12   1   6      221.23      156.51     10.96 o 
  13   1   6      321.18      286.29     13.52 o 
  14   1   6      462.39      428.02     18.96 o 
  15   1   6      179.45      205.41     13.02 o 
  16   1   6      156.92      148.03     14.45 o 
 -17   2   6       46.04       47.78      8.74 o 
 -16   2   6        3.15       23.77      7.18 o 
 -15   2   6       88.09       92.20      9.70 o 
 -14   2   6      191.64      185.98     11.79 o 
 -13   2   6       53.36       48.41      8.32 o 
 -12   2   6        0.05        2.65      3.96 o 
 -11   2   6      109.70       94.16      6.32 o 
 -10   2   6       86.60       65.16      5.14 o 
  -9   2   6     1353.08     1291.67     21.10 o 
  -8   2   6      845.22      849.95     15.58 o 
  -7   2   6       31.41       33.36      4.00 o 
  -6   2   6     2256.63     2630.85     37.37 o 
  -5   2   6     1627.41     1758.01     26.70 o 
  -4   2   6     1716.64     1890.11     26.60 o 
  -3   2   6      541.91      509.51     11.52 o 
  -2   2   6      359.62      381.76      8.17 o 
  -1   2   6      826.00      951.45     20.36 o 
   0   2   6        6.52        9.37      3.26 o 
   1   2   6      312.76      333.92     12.81 o 
   2   2   6     1300.13     1330.94     23.79 o 
   3   2   6       29.39       25.63      3.07 o 
   4   2   6      107.49      117.40      5.08 o 
   5   2   6      202.36      218.23      8.63 o 
   6   2   6       83.73       66.08      4.61 o 
   7   2   6      512.30      518.56     12.81 o 
   8   2   6     1056.13     1139.25     23.94 o 
   9   2   6     1944.36     2061.87     41.79 o 
  10   2   6        2.90        7.95      3.66 o 
  11   2   6       44.88       41.91      6.94 o 
  12   2   6      885.04      991.62     29.43 o 
  13   2   6      139.28      158.99     24.48 o 
  14   2   6        2.20       17.77      9.94 o 
  15   2   6       72.38       86.77     15.24 o 
 -16   3   6      306.93      256.26     15.02 o 
 -15   3   6      112.48       92.32     10.10 o 
 -14   3   6       70.09       84.98     11.70 o 
 -13   3   6      310.01      317.51     23.09 o 
 -12   3   6     3496.29     3339.30     62.31 o 
 -11   3   6     1082.85     1152.71     25.12 o 
 -10   3   6      187.91      209.10     10.37 o 
  -9   3   6       13.79        5.93      3.45 o 
  -8   3   6      189.88      178.18      7.55 o 
  -7   3   6     2498.57     2541.16     37.15 o 
  -6   3   6      103.70      197.33      7.86 o 
  -5   3   6        0.15        1.55      2.51 o 
  -4   3   6       46.59       33.44      4.05 o 
  -3   3   6      465.35      527.29     13.13 o 
  -2   3   6     3223.20     3345.15     53.45 o 
  -1   3   6        1.38        2.20      2.40 o 
   0   3   6       31.78       71.54      4.84 o 
   1   3   6     1781.16     2056.81     29.53 o 
   2   3   6     1059.30     1214.34     19.82 o 
   3   3   6      342.03      328.98      9.45 o 
   4   3   6      345.69      318.91      9.59 o 
   5   3   6      541.83      514.51     12.82 o 
   6   3   6      408.19      481.75     19.67 o 
   7   3   6       21.58       14.98      4.81 o 
   8   3   6       94.06       82.49      7.51 o 
   9   3   6      434.18      416.49     17.33 o 
  10   3   6      221.13      213.80     24.06 o 
  11   3   6      395.83      426.28     21.25 o 
  12   3   6       39.87       51.58     12.00 o 
  13   3   6      117.54       73.41     13.49 o 
  14   3   6      379.54      420.74     21.91 o 
  15   3   6       69.39      131.24     15.22 o 
 -15   4   6       54.51       55.14      9.55 o 
 -14   4   6      609.02      578.82     18.98 o 
 -13   4   6       80.45      118.42      9.61 o 
 -12   4   6      168.50      192.95     13.40 o 
 -11   4   6      141.91      122.89     11.35 o 
 -10   4   6      482.53      536.92     16.01 o 
  -9   4   6     1160.00     1201.21     25.20 o 
  -8   4   6     1006.98     1026.15     22.20 o 
  -7   4   6       45.03       36.71      5.31 o 
  -6   4   6     2223.09     2361.29     37.67 o 
  -5   4   6       78.36      102.82      9.52 o 
  -4   4   6     1161.02     1203.20     27.39 o 
  -3   4   6      111.62      127.83      9.35 o 
  -2   4   6      227.33      282.47      7.99 o 
  -1   4   6       19.27       27.05      3.28 o 
   0   4   6        1.84        1.14      1.79 o 
   1   4   6       59.58       46.48      5.99 o 
   2   4   6      464.91      494.20     14.14 o 
   3   4   6      170.39      175.69      8.42 o 
   4   4   6      172.97      201.32      8.98 o 
   5   4   6      159.66      165.08      8.59 o 
   6   4   6        3.64       -0.55      4.14 o 
   7   4   6      259.48      237.02     15.32 o 
   8   4   6        8.47        7.82      5.72 o 
   9   4   6     1094.11     1073.53     33.71 o 
  10   4   6       34.12       54.72      8.28 o 
  11   4   6       37.82       66.00     10.98 o 
  12   4   6      142.10      136.48     10.34 o 
  13   4   6      181.98      208.18     15.73 o 
  14   4   6        5.26       25.24      9.27 o 
 -14   5   6       32.29       34.69      8.34 o 
 -13   5   6       20.72       22.83      7.45 o 
 -12   5   6     1270.38     1260.63     29.81 o 
 -11   5   6      200.43      220.49     15.74 o 
 -10   5   6      154.48      155.02     10.31 o 
  -9   5   6       62.16       48.12      7.15 o 
  -8   5   6      123.03      151.34      9.96 o 
  -7   5   6      776.91      823.88     21.60 o 
  -6   5   6      373.60      324.46     14.65 o 
  -5   5   6        8.39        9.70      4.29 o 
  -4   5   6       11.83        9.38      3.92 o 
  -3   5   6      321.21      348.80     10.34 o 
  -2   5   6     2923.83     2922.95     44.34 o 
  -1   5   6      478.37      415.25     10.89 o 
   0   5   6      666.71      642.37     15.97 o 
   1   5   6      411.64      421.59     12.45 o 
   2   5   6       54.38       42.18      5.40 o 
   3   5   6        0.93       -2.49      4.01 o 
   4   5   6       39.02       44.37      6.96 o 
   5   5   6       61.14       67.00      7.69 o 
   6   5   6      306.89      234.69     10.81 o 
   7   5   6       77.19       73.60      8.54 o 
   8   5   6        4.09       -3.29      5.92 o 
   9   5   6      197.72      205.37     18.61 o 
  10   5   6       33.22       31.23      7.31 o 
  11   5   6      346.16      340.74     15.93 o 
  12   5   6      270.78      281.80     15.06 o 
 -12   6   6        1.44        7.90      6.91 o 
 -11   6   6        5.14        8.80      6.34 o 
 -10   6   6      497.26      521.56     23.34 o 
  -9   6   6      264.19      232.98     13.95 o 
  -8   6   6     1205.15     1104.34     43.06 o 
  -7   6   6        0.13        7.76      5.96 o 
  -6   6   6      285.54      300.53     16.76 o 
  -5   6   6       80.33       77.81      7.61 o 
  -4   6   6      302.92      273.54     13.31 o 
  -3   6   6      120.41      147.83      9.79 o 
  -2   6   6      179.40      215.43     10.93 o 
  -1   6   6        4.15       11.58      5.08 o 
   0   6   6      128.02      205.38      9.22 o 
   1   6   6       14.51       12.02      4.08 o 
   2   6   6        0.42        3.49      4.20 o 
   3   6   6      186.42      199.01     14.41 o 
   4   6   6      230.87      204.88     14.82 o 
   5   6   6       49.65       49.11      9.89 o 
   6   6   6       51.78       51.51     10.76 o 
   7   6   6        1.72       -6.06      8.82 o 
   8   6   6      179.80      159.10     15.45 o 
   9   6   6      222.53      206.49     13.17 o 
  10   6   6      110.00       80.02      8.79 o 
  -9   7   6       22.45       16.63     14.29 o 
  -8   7   6        0.55        5.78      6.44 o 
  -7   7   6      278.23      258.53     26.77 o 
  -6   7   6       86.69       82.55     13.39 o 
  -5   7   6        8.68       -0.17      6.53 o 
  -4   7   6       15.65       22.10      7.92 o 
  -3   7   6      471.01      508.66     20.76 o 
  -2   7   6     1109.10     1195.27     30.01 o 
  -1   7   6      368.80      402.43     45.51 o 
   0   7   6      309.68      295.68     23.49 o 
   1   7   6       95.99       67.45     10.56 o 
   2   7   6        0.05       -1.20      7.05 o 
   3   7   6        0.03       -3.14      8.13 o 
   4   7   6       31.87       43.28     10.09 o 
   5   7   6       31.48       35.03      9.91 o 
   6   7   6      490.96      543.97     25.48 o 
   7   7   6       65.80       81.94     14.94 o 
   8   7   6        0.06        1.75     10.75 o 
  -4   8   6       15.26       22.18     20.65 o 
  -3   8   6       12.54       17.59     19.12 o 
  -2   8   6      154.26      129.34     18.61 o 
  -1   8   6        5.12       -5.74     11.90 o 
   0   8   6      187.97      159.60     20.53 o 
   1   8   6        8.08        4.21     12.44 o 
   2   8   6       64.81       35.46     14.87 o 
 -17   1   7        0.13        3.76      9.94 o 
 -16   1   7        0.00        3.61      6.35 o 
 -15   1   7       13.21       18.13      5.64 o 
 -14   1   7       11.59       10.56      4.66 o 
 -13   1   7       11.03        3.87      4.21 o 
 -12   1   7       18.70       24.98      5.26 o 
 -11   1   7       76.74       83.59      6.77 o 
 -10   1   7        5.63        3.82      3.84 o 
  -9   1   7       35.87       11.36      3.35 o 
  -8   1   7       84.38       70.98      5.84 o 
  -7   1   7       10.81       10.27      3.45 o 
  -6   1   7        1.49       -0.24      2.91 o 
  -5   1   7       95.00       51.26      5.02 o 
  -4   1   7        2.02        1.48      2.78 o 
  -3   1   7       15.84        3.12      2.39 o 
  -2   1   7       50.30       39.58      4.90 o 
  -1   1   7        1.28       -3.44      2.29 o 
   0   1   7        8.50        7.53      4.45 o 
   1   1   7        0.14       -0.80      1.87 o 
   2   1   7       20.02       19.03      3.26 o 
   3   1   7       70.27       31.59      4.87 o 
   4   1   7        8.74        1.53      1.86 o 
   5   1   7       70.67       42.68      4.83 o 
   6   1   7       42.18       31.19      4.99 o 
   7   1   7        4.27        4.22      2.85 o 
   8   1   7       25.39       27.74      5.64 o 
   9   1   7       61.64       59.69      6.65 o 
  10   1   7       16.60       17.03      5.07 o 
  11   1   7       10.04       12.61      4.85 o 
  12   1   7       27.56       44.74      8.17 o 
  13   1   7       23.74       28.84      7.87 o 
  14   1   7        1.36       -3.27      5.84 o 
  15   1   7        0.01        5.91      7.50 o 
 -17   2   7        4.18        2.17      6.51 o 
 -16   2   7       15.07       18.76      7.27 o 
 -15   2   7        6.13        9.91      5.94 o 
 -14   2   7       69.29       56.63      8.29 o 
 -13   2   7        0.21       -1.18      4.98 o 
 -12   2   7        3.57        2.74      3.94 o 
 -11   2   7        0.16        0.24      3.37 o 
 -10   2   7        1.40       -4.77      3.18 o 
  -9   2   7        0.04        1.20      3.58 o 
  -8   2   7       10.96       18.43      4.16 o 
  -7   2   7      187.01      141.46      8.27 o 
  -6   2   7       73.71       73.77      5.56 o 
  -5   2   7        9.16        4.28      3.09 o 
  -4   2   7       79.41       65.35      5.36 o 
  -3   2   7      138.28      107.17     11.06 o 
  -2   2   7        3.13       -0.17      2.08 o 
  -1   2   7       13.67        0.85      1.90 o 
   0   2   7       66.42       47.22      5.41 o 
   1   2   7        0.00        4.05      3.50 o 
   2   2   7        3.24        1.00      3.26 o 
   3   2   7        5.86        4.31      2.53 o 
   4   2   7       11.74       15.42      2.90 o 
   5   2   7       20.00       10.13      2.93 o 
   6   2   7        0.51        3.30      2.25 o 
   7   2   7       89.67       73.98      5.31 o 
   8   2   7      156.66      167.73     14.71 o 
   9   2   7       70.40       82.34      8.91 o 
  10   2   7        0.41       -4.75      4.15 o 
  11   2   7       48.08       65.18      9.22 o 
  12   2   7       49.67       58.99      9.37 o 
  13   2   7        8.80        2.10      6.93 o 
  14   2   7        2.97        1.07     10.33 o 
  15   2   7        8.60       17.30      8.34 o 
 -16   3   7        0.01       -9.19      6.13 o 
 -15   3   7        0.01       -1.89      6.05 o 
 -14   3   7        1.12       -4.37      5.15 o 
 -13   3   7       48.44       72.36      9.52 o 
 -12   3   7        7.59       13.38      5.70 o 
 -11   3   7        4.30        2.85      4.29 o 
 -10   3   7        3.35        2.76      3.82 o 
  -9   3   7       41.63       39.61      5.18 o 
  -8   3   7        1.49        0.43      3.24 o 
  -7   3   7       21.73       13.62      3.58 o 
  -6   3   7       67.59       73.02      8.15 o 
  -5   3   7      101.29       77.01      7.83 o 
  -4   3   7        6.22        6.55      3.18 o 
  -3   3   7      148.12       94.43      6.32 o 
  -2   3   7      161.60      118.21     11.97 o 
  -1   3   7       95.93      103.85      6.29 o 
   0   3   7        7.44        7.08      2.89 o 
   1   3   7        8.32       -2.41      3.27 o 
   2   3   7        3.12       -0.14      2.44 o 
   3   3   7        1.27       -0.47      2.91 o 
   4   3   7        0.10       -3.95      3.00 o 
   5   3   7       10.62        2.53      3.94 o 
   6   3   7        3.13        0.49      4.31 o 
   7   3   7       33.23       13.53      5.52 o 
   8   3   7       38.85       32.99      8.06 o 
   9   3   7       30.47       18.24      6.33 o 
  10   3   7        0.13       -4.70     12.24 o 
  11   3   7       36.02       26.02      8.18 o 
  12   3   7       21.61       32.97     10.78 o 
  13   3   7        4.64       11.84      8.34 o 
  14   3   7        1.35        0.69      7.05 o 
 -15   4   7        9.39        9.96      6.64 o 
 -14   4   7       77.70      102.22     10.61 o 
 -13   4   7      141.47      161.10     10.77 o 
 -12   4   7        7.39       12.09      5.34 o 
 -11   4   7        0.16        0.01      3.99 o 
 -10   4   7       90.64       86.93      7.71 o 
  -9   4   7       69.35       72.38      6.95 o 
  -8   4   7       28.65       25.71      5.38 o 
  -7   4   7       23.69       21.78      5.51 o 
  -6   4   7        5.06       -0.57      3.56 o 
  -5   4   7        6.79        2.61      3.44 o 
  -4   4   7        0.39       -4.05      2.86 o 
  -3   4   7       21.16       16.14      3.79 o 
  -2   4   7        7.45        2.85      3.11 o 
  -1   4   7        0.06       -3.98      2.66 o 
   0   4   7        1.83        0.86      2.80 o 
   1   4   7       87.22       74.63      6.16 o 
   2   4   7       59.68       42.04      4.77 o 
   3   4   7       18.88       17.52      3.49 o 
   4   4   7        0.65       -1.76      5.08 o 
   5   4   7       28.87       25.45      4.96 o 
   6   4   7       39.86       32.29      7.02 o 
   7   4   7       13.32        9.79      5.77 o 
   8   4   7       56.75       38.72      7.81 o 
   9   4   7       34.12       26.91      8.52 o 
  10   4   7       16.05        8.82      8.60 o 
  11   4   7        6.60        8.86      6.49 o 
  12   4   7       44.14       43.52     10.03 o 
  13   4   7       32.50       23.65      9.36 o 
 -13   5   7        7.57        8.89      6.58 o 
 -12   5   7        7.65        2.03      6.09 o 
 -11   5   7        5.40       15.49      6.41 o 
 -10   5   7        1.60        2.18      5.43 o 
  -9   5   7        0.67        2.23      4.45 o 
  -8   5   7        6.96       12.10      5.44 o 
  -7   5   7        6.68        3.40      4.19 o 
  -6   5   7        5.12        3.71      5.41 o 
  -5   5   7        4.29        3.44      3.87 o 
  -4   5   7        8.96        9.85      4.00 o 
  -3   5   7        3.52        6.46      3.46 o 
  -2   5   7        3.09       -1.94      3.46 o 
  -1   5   7       92.74      114.70      9.42 o 
   0   5   7      187.04      202.45     14.99 o 
   1   5   7       93.75       84.72      9.43 o 
   2   5   7       28.41       26.06      6.11 o 
   3   5   7       76.33       84.91      9.39 o 
   4   5   7      111.65      135.55     14.82 o 
   5   5   7       33.83       18.90      3.89 o 
   6   5   7        1.21        0.57      4.63 o 
   7   5   7       72.31       76.06     10.93 o 
   8   5   7       49.69       27.32      9.64 o 
   9   5   7       15.35        4.19      8.33 o 
  10   5   7        2.37        2.44      9.73 o 
  11   5   7       11.95        4.06      8.28 o 
  12   5   7        5.85       -2.01      6.26 o 
 -11   6   7        5.81        1.27      6.49 o 
 -10   6   7        8.66        7.94      6.06 o 
  -9   6   7       31.68       32.29      8.51 o 
  -8   6   7        0.51        2.65      6.93 o 
  -7   6   7       12.87       17.88      6.00 o 
  -6   6   7       11.68       13.03      6.12 o 
  -5   6   7        6.57        6.09      5.23 o 
  -4   6   7        3.92        0.73      4.72 o 
  -3   6   7        1.10        4.97      4.72 o 
  -2   6   7       22.84       25.24      5.64 o 
  -1   6   7        8.19       12.91      5.50 o 
   0   6   7        5.12        4.36      3.78 o 
   1   6   7       51.17       58.28      7.48 o 
   2   6   7      161.87      175.01     10.21 o 
   3   6   7       72.23       82.47      8.68 o 
   4   6   7       18.15       22.69      6.05 o 
   5   6   7       53.59       57.00     14.91 o 
   6   6   7      116.37      122.97     13.56 o 
   7   6   7       81.35       94.67     23.04 o 
   8   6   7       35.64       40.58      7.64 o 
   9   6   7       16.96       11.49      7.44 o 
  10   6   7        6.64        9.02      6.61 o 
  -8   7   7        0.15       12.24     10.71 o 
  -7   7   7       10.92       30.50     10.29 o 
  -6   7   7       23.38       27.97     19.12 o 
  -5   7   7       39.63       59.63     11.57 o 
  -4   7   7       12.92       34.26      9.61 o 
  -3   7   7        1.54       -0.77      6.49 o 
  -2   7   7       37.60       47.61      7.45 o 
  -1   7   7       92.64       97.78     22.74 o 
   0   7   7      144.49      167.21     36.33 o 
   1   7   7       21.33       21.91      8.79 o 
   2   7   7        1.31       -4.24      7.47 o 
   3   7   7       26.85       27.87      9.43 o 
   4   7   7       34.63       39.05     10.43 o 
   5   7   7       18.58       12.61      9.43 o 
   6   7   7        0.18        1.09      8.78 o 
   7   7   7        4.68       12.92      9.68 o 
  -1   8   7       10.91       -8.34     11.54 o 
 -17   0   8      427.77      443.31     23.82 o 
 -16   0   8        0.29        8.21      7.53 o 
 -15   0   8       16.13       19.05      8.39 o 
 -14   0   8      135.01      166.16     14.55 o 
 -13   0   8      745.00      739.93     37.02 o 
 -12   0   8     1229.22     1311.14     50.33 o 
 -11   0   8      819.32      862.57     28.59 o 
 -10   0   8      136.43      161.65     12.49 o 
  -9   0   8      353.21      330.72     18.32 o 
  -8   0   8     1344.06     1236.18     33.92 o 
  -7   0   8     2737.99     3066.16     65.95 o 
  -6   0   8     2132.38     2534.35     72.72 o 
  -5   0   8      101.08      111.29      9.52 o 
  -4   0   8      206.18      157.33     13.94 o 
  -3   0   8     6326.51     6929.11    131.66 o 
  -2   0   8      486.02      597.05     35.57 o 
  -1   0   8      648.20      699.14     32.51 o 
   0   0   8     1073.98     1312.90     50.87 o 
   1   0   8      650.18      634.49     22.98 o 
   2   0   8      603.90      621.38     19.53 o 
   3   0   8       68.19      112.10      8.19 o 
   4   0   8      189.68      219.77     11.31 o 
   5   0   8      142.96      135.56      9.86 o 
   6   0   8       37.37       27.53      6.40 o 
   7   0   8     1524.04     1705.73     53.36 o 
   8   0   8      349.72      427.96     22.44 o 
   9   0   8     3424.31     3529.97    126.97 o 
  10   0   8      369.57      439.97     22.40 o 
  11   0   8      462.86      443.55     22.94 o 
  12   0   8        7.25       15.68     15.68 o 
  13   0   8        0.67        9.03      7.76 o 
  14   0   8        4.85        7.60      8.06 o 
  15   0   8        1.15       -8.41     12.24 o 
 -17   1   8        1.89        4.02      7.18 o 
 -16   1   8       74.68      114.50     12.62 o 
 -15   1   8      410.34      430.95     15.62 o 
 -14   1   8       36.66       42.78      6.69 o 
 -13   1   8     1918.84     1747.62     38.94 o 
 -12   1   8      675.79      633.11     23.49 o 
 -11   1   8      206.59      164.21      9.27 o 
 -10   1   8     1051.17      969.67     21.20 o 
  -9   1   8     1017.80     1112.94     22.70 o 
  -8   1   8      373.56      406.34     12.39 o 
  -7   1   8      900.92      813.59     17.92 o 
  -6   1   8     1678.82     1721.07     29.40 o 
  -5   1   8     3378.34     3546.29     51.96 o 
  -4   1   8      808.40      827.32     17.21 o 
  -3   1   8      235.41      311.42      9.85 o 
  -2   1   8       19.07       31.81      4.92 o 
  -1   1   8     8605.14     9591.93    152.84 o 
   0   1   8      570.77      617.56     18.10 o 
   1   1   8      976.52     1274.50     24.41 o 
   2   1   8     1294.24     1653.56     29.81 o 
   3   1   8     1355.31     1446.96     25.29 o 
   4   1   8     1040.74     1081.96     22.24 o 
   5   1   8        4.91        4.19      2.79 o 
   6   1   8     2601.66     2767.51     41.96 o 
   7   1   8       31.63       24.15      5.42 o 
   8   1   8      277.62      277.08     13.52 o 
   9   1   8      959.63     1038.48     24.21 o 
  10   1   8     1349.43     1386.38     31.76 o 
  11   1   8        7.19        2.72      4.17 o 
  12   1   8        2.99        5.62      6.03 o 
  13   1   8       19.02       19.82      7.51 o 
  14   1   8      139.85      157.83     13.71 o 
  15   1   8        4.29        9.13      9.15 o 
 -16   2   8       34.15       47.22      9.88 o 
 -15   2   8        5.34        7.45      7.25 o 
 -14   2   8      110.17       85.45     10.62 o 
 -13   2   8      295.63      307.76     17.30 o 
 -12   2   8     1141.70     1112.08     26.12 o 
 -11   2   8      198.13      239.89     16.09 o 
 -10   2   8      119.42      158.95     12.94 o 
  -9   2   8      166.41      195.76      9.44 o 
  -8   2   8      223.94      206.14     10.43 o 
  -7   2   8     1845.67     2019.51     33.76 o 
  -6   2   8      563.43      661.38     15.72 o 
  -5   2   8     1987.88     2192.63     35.16 o 
  -4   2   8      191.14      188.18      8.78 o 
  -3   2   8     1285.53     1188.15     23.68 o 
  -2   2   8     3212.78     3329.44     49.43 o 
  -1   2   8     1166.48     1281.78     22.59 o 
   0   2   8       46.27       60.80      8.06 o 
   1   2   8     1152.08     1182.87     25.21 o 
   2   2   8     1831.93     1700.52     33.22 o 
   3   2   8     1103.97     1129.63     24.45 o 
   4   2   8        0.36       -3.64      2.43 o 
   5   2   8      171.10      184.87      7.59 o 
   6   2   8      389.37      380.76     11.30 o 
   7   2   8     2234.23     2270.49     40.86 o 
   8   2   8      852.13      910.44     25.49 o 
   9   2   8     1680.08     1809.55     40.96 o 
  10   2   8      956.08      973.55     31.24 o 
  11   2   8      119.45      123.69     11.55 o 
  12   2   8       72.07      115.31     11.78 o 
  13   2   8       22.34        7.70      8.62 o 
  14   2   8       50.26       46.35     12.09 o 
 -16   3   8      305.39      287.60     18.34 o 
 -15   3   8       72.52       82.09     11.21 o 
 -14   3   8      121.21      155.66     13.45 o 
 -13   3   8      455.90      485.55     21.42 o 
 -12   3   8      513.83      491.05     37.65 o 
 -11   3   8      449.89      410.15     16.17 o 
 -10   3   8      492.55      496.23     17.14 o 
  -9   3   8      545.70      559.00     15.47 o 
  -8   3   8        2.62        0.41      3.38 o 
  -7   3   8        0.72        0.91      3.31 o 
  -6   3   8      904.17      930.66     19.71 o 
  -5   3   8      402.66      365.48     15.08 o 
  -4   3   8     1246.14     1269.10     25.76 o 
  -3   3   8      429.20      484.66     13.72 o 
  -2   3   8      245.84      249.56     10.77 o 
  -1   3   8     2435.22     2598.96     47.83 o 
   0   3   8     3104.13     3024.65     54.15 o 
   1   3   8       37.55       70.42      6.43 o 
   2   3   8      307.31      365.09     11.78 o 
   3   3   8     1704.07     1791.32     37.98 o 
   4   3   8     1132.83     1104.00     39.78 o 
   5   3   8      346.31      306.51     13.23 o 
   6   3   8       24.50       28.60      6.17 o 
   7   3   8        6.38        9.53      5.59 o 
   8   3   8     1552.92     1470.55     58.29 o 
   9   3   8      130.32      119.16     10.48 o 
  10   3   8      437.24      443.14     22.83 o 
  11   3   8       90.94       48.79      9.93 o 
  12   3   8       25.83       18.53      9.56 o 
  13   3   8       12.65       21.05     10.46 o 
 -14   4   8       32.51       32.23      8.37 o 
 -13   4   8       70.31       84.61     11.00 o 
 -12   4   8     1168.61     1183.97     30.32 o 
 -11   4   8       64.49       51.41      7.94 o 
 -10   4   8       39.24       18.77      5.71 o 
  -9   4   8       50.15       79.07      8.30 o 
  -8   4   8      433.88      469.72     17.14 o 
  -7   4   8      629.08      582.44     19.68 o 
  -6   4   8       67.57       70.55      6.44 o 
  -5   4   8      838.18      916.54     21.18 o 
  -4   4   8     1020.50     1087.23     23.47 o 
  -3   4   8      342.36      337.28     11.46 o 
  -2   4   8     1727.79     1783.61     33.26 o 
  -1   4   8      138.91      180.43     12.46 o 
   0   4   8      820.52      894.96     22.77 o 
   1   4   8      700.41      738.04     20.05 o 
   2   4   8     1011.20      993.63     37.69 o 
   3   4   8      454.39      398.70     16.84 o 
   4   4   8      237.85      305.02     15.17 o 
   5   4   8        2.60       -0.59      3.99 o 
   6   4   8      198.73      183.02     14.35 o 
   7   4   8     1419.48     1350.93     40.81 o 
   8   4   8      638.22      643.33     26.67 o 
   9   4   8      233.41      239.76     17.48 o 
  10   4   8      468.14      411.29     22.89 o 
  11   4   8       29.94       28.64      8.86 o 
  12   4   8       25.27       43.47     11.39 o 
 -13   5   8      529.84      503.63     21.52 o 
 -12   5   8       98.42       70.64     10.06 o 
 -11   5   8      162.39      194.15     17.33 o 
 -10   5   8     1170.84     1134.45     36.02 o 
  -9   5   8      121.64      101.00     12.27 o 
  -8   5   8       40.86       41.61      8.61 o 
  -7   5   8       64.36       78.71      9.94 o 
  -6   5   8      726.86      656.09     20.96 o 
  -5   5   8      254.74      249.54     12.79 o 
  -4   5   8      573.26      578.34     15.84 o 
  -3   5   8      251.64      309.70     11.45 o 
  -2   5   8       99.11      109.78      8.83 o 
  -1   5   8      792.15      808.38     21.87 o 
   0   5   8      599.80      633.72     28.82 o 
   1   5   8        1.98        3.65      4.00 o 
   2   5   8      585.43      594.11     17.87 o 
   3   5   8       73.94       92.32      7.47 o 
   4   5   8      499.33      474.67     21.39 o 
   5   5   8       48.69       65.14      8.39 o 
   6   5   8       10.28       11.94      5.70 o 
   7   5   8       23.57       23.08     12.13 o 
   8   5   8      444.18      436.89     27.93 o 
   9   5   8      107.79       91.73     16.53 o 
  10   5   8        1.54      -11.47      9.94 o 
  11   5   8       19.50       31.47     11.00 o 
 -11   6   8      119.24       91.20     12.52 o 
 -10   6   8       97.67       90.14     11.81 o 
  -9   6   8       13.42       28.78      8.18 o 
  -8   6   8      425.52      406.40     19.63 o 
  -7   6   8      189.06      232.32     14.97 o 
  -6   6   8      222.22      245.88     19.47 o 
  -5   6   8        2.46       12.72      7.87 o 
  -4   6   8      403.97      446.53     33.03 o 
  -3   6   8      695.11      702.53     43.73 o 
  -2   6   8       45.45       58.12      8.35 o 
  -1   6   8       12.77        9.99      5.03 o 
   0   6   8     1446.79     1470.51     33.82 o 
   1   6   8       72.32       93.42      7.49 o 
   2   6   8      339.14      346.99     15.13 o 
   3   6   8       28.52       34.79      6.05 o 
   4   6   8        0.26       -3.08      3.96 o 
   5   6   8       71.58       72.64     12.25 o 
   6   6   8        7.87       11.03      9.34 o 
   7   6   8      918.84      934.75     33.50 o 
   8   6   8       13.69       -7.05      8.60 o 
   9   6   8       64.54       51.61     12.14 o 
  -8   7   8       61.28       88.46     14.69 o 
  -7   7   8       40.83       56.72     12.30 o 
  -6   7   8       96.63       98.09     14.14 o 
  -5   7   8      170.07      249.75     27.92 o 
  -4   7   8      373.51      402.08     25.24 o 
  -3   7   8      247.28      207.57     17.63 o 
  -2   7   8      382.00      392.95     22.97 o 
  -1   7   8      393.43      383.21     37.48 o 
   0   7   8      193.48      172.90     14.23 o 
   1   7   8       14.01        8.76      9.10 o 
   2   7   8       86.51       54.44     10.91 o 
   3   7   8       22.14        5.66      8.68 o 
   4   7   8      230.84      212.03     17.21 o 
   5   7   8       56.86       32.82     11.12 o 
   6   7   8       58.06       60.70     12.69 o 
 -16   1   9       20.62       19.48      8.54 o 
 -15   1   9        1.71        4.28      5.63 o 
 -14   1   9        0.93        3.97      5.26 o 
 -13   1   9       11.40       12.89      5.35 o 
 -12   1   9        2.85        3.27      4.45 o 
 -11   1   9        0.04       -5.41      4.01 o 
 -10   1   9        1.05       -3.41      4.16 o 
  -9   1   9       27.92       32.13      7.53 o 
  -8   1   9       43.08       39.60      5.64 o 
  -7   1   9       20.06       18.21      4.64 o 
  -6   1   9        6.34       -2.42      3.74 o 
  -5   1   9       42.75       40.04      5.50 o 
  -4   1   9       35.62       29.29      5.00 o 
  -3   1   9       51.64       37.72      5.57 o 
  -2   1   9        0.85       -2.41      3.76 o 
  -1   1   9       25.17       17.95      5.25 o 
   0   1   9        0.01       -2.22      2.72 o 
   1   1   9       35.76       22.35      3.91 o 
   2   1   9       69.18       37.99      4.66 o 
   3   1   9       29.43       26.54      4.56 o 
   4   1   9        0.24       -3.42      2.28 o 
   5   1   9       34.39       17.42      5.07 o 
   6   1   9       25.78       15.69      4.92 o 
   7   1   9        3.90        1.25      4.44 o 
   8   1   9       12.02       12.49      5.32 o 
   9   1   9       17.38       15.84      6.16 o 
  10   1   9        6.35        5.95      5.56 o 
  11   1   9        0.16        6.96      5.55 o 
  12   1   9        9.26        8.51      7.02 o 
  13   1   9        9.77        3.98      6.32 o 
  14   1   9        0.69        1.95      6.62 o 
 -16   2   9        0.28        6.01      7.09 o 
 -15   2   9       22.68       24.07      8.66 o 
 -14   2   9       24.94       18.13      7.17 o 
 -13   2   9       74.43       92.78     10.88 o 
 -12   2   9        0.83        5.63      5.17 o 
 -11   2   9       41.94       49.42      6.76 o 
 -10   2   9       81.06       76.70      7.65 o 
  -9   2   9        6.07        3.95      4.53 o 
  -8   2   9       29.25       29.53      5.76 o 
  -7   2   9       65.43       65.05      6.56 o 
  -6   2   9        6.59       14.32      4.64 o 
  -5   2   9       78.63       65.43      6.29 o 
  -4   2   9      417.06      333.31     22.43 o 
  -3   2   9       62.37       54.34      6.23 o 
  -2   2   9       52.43       36.87      5.76 o 
  -1   2   9      124.71      104.46     11.82 o 
   0   2   9      122.29       98.18      5.79 o 
   1   2   9        0.14        1.16      4.43 o 
   2   2   9       33.12       14.94      5.10 o 
   3   2   9        9.99        6.68      4.79 o 
   4   2   9       76.66       41.53      5.21 o 
   5   2   9       51.99       52.49      8.23 o 
   6   2   9        1.20       -3.84      3.73 o 
   7   2   9      130.23      120.13     14.46 o 
   8   2   9      131.39      123.79     10.54 o 
   9   2   9       17.69       19.32      6.94 o 
  10   2   9        7.31       -0.25      7.64 o 
  11   2   9       33.97       50.76     13.64 o 
  12   2   9        9.49       11.37      7.20 o 
  13   2   9        0.89        5.20      7.64 o 
 -15   3   9       56.07       49.48     10.19 o 
 -14   3   9        5.61       12.52      7.33 o 
 -13   3   9       25.68       33.59      8.57 o 
 -12   3   9      183.34      193.60     20.45 o 
 -11   3   9      129.51      104.32     10.98 o 
 -10   3   9       85.95      109.32     10.57 o 
  -9   3   9       20.26       22.51      5.75 o 
  -8   3   9        0.04       -5.74      3.83 o 
  -7   3   9        1.74        1.59      4.40 o 
  -6   3   9       28.06       16.92      5.70 o 
  -5   3   9       81.75      103.46     12.25 o 
  -4   3   9       58.11       52.03      6.85 o 
  -3   3   9       95.36       90.04      7.94 o 
  -2   3   9        2.75        2.40      4.50 o 
  -1   3   9        0.12       -5.65      4.24 o 
   0   3   9        0.46        4.24      4.89 o 
   1   3   9       55.87       53.12      6.33 o 
   2   3   9       20.90       20.30      5.08 o 
   3   3   9        1.41        8.65      6.28 o 
   4   3   9        0.27        9.96      6.73 o 
   5   3   9        1.22        5.29      5.10 o 
   6   3   9        1.62        3.23      4.62 o 
   7   3   9        4.56       -6.64      4.42 o 
   8   3   9        0.13        5.92      5.35 o 
   9   3   9        0.00        3.54      5.92 o 
  10   3   9        0.55       -0.19      7.13 o 
  11   3   9        0.99       -9.94     13.77 o 
  12   3   9        0.00       -7.43      9.56 o 
  13   3   9        0.35       -5.70      7.18 o 
 -14   4   9       15.81        7.68      7.41 o 
 -13   4   9        0.01        0.18      6.07 o 
 -12   4   9       15.84       20.19      7.62 o 
 -11   4   9       59.78       40.77      7.39 o 
 -10   4   9        1.11        1.89      4.32 o 
  -9   4   9        1.89       -0.17      3.91 o 
  -8   4   9       45.88       35.48      6.87 o 
  -7   4   9        0.93        0.65      4.02 o 
  -6   4   9       34.78       25.72      5.94 o 
  -5   4   9      112.94      107.77      7.58 o 
  -4   4   9      153.81      107.77     16.36 o 
  -3   4   9      137.92      130.59      9.66 o 
  -2   4   9       14.72        4.47      3.73 o 
  -1   4   9       29.24       18.24      5.74 o 
   0   4   9       92.00       78.16      9.14 o 
   1   4   9       59.88       58.86      8.63 o 
   2   4   9        1.36       11.28      9.78 o 
   3   4   9        7.27        4.78      6.26 o 
   4   4   9       14.19       -0.61      6.81 o 
   5   4   9        0.66       -0.09      4.17 o 
   6   4   9        1.43       -2.53      4.53 o 
   7   4   9       34.78       14.71      8.52 o 
   8   4   9       60.05       34.58      9.03 o 
   9   4   9       18.64       15.40      8.32 o 
  10   4   9       16.66       22.63      9.62 o 
  11   4   9        0.26       -9.94     12.24 o 
  12   4   9       10.60       30.39     11.75 o 
 -12   5   9      160.76      164.02     13.80 o 
 -11   5   9      150.50      175.71     15.38 o 
 -10   5   9       42.97       44.22     13.38 o 
  -9   5   9        3.51        2.49      5.84 o 
  -8   5   9        5.88        4.56      5.92 o 
  -7   5   9        0.51        1.49      5.60 o 
  -6   5   9        6.96       14.92      5.44 o 
  -5   5   9       15.16       21.75      5.67 o 
  -4   5   9      123.63      145.76     19.93 o 
  -3   5   9      204.06      197.40     22.32 o 
  -2   5   9      167.92      154.82     14.59 o 
  -1   5   9        4.72        4.06      4.29 o 
   0   5   9       98.87       99.95      9.72 o 
   1   5   9      191.50      168.20     22.19 o 
   2   5   9       44.82       48.71      8.33 o 
   3   5   9       34.28       36.44      8.54 o 
   4   5   9       56.17       77.61     29.07 o 
   5   5   9       26.61       30.51     11.57 o 
   6   5   9        0.27       -0.42      9.36 o 
   7   5   9       16.24       28.30     23.71 o 
   8   5   9        2.75        1.31     11.86 o 
   9   5   9        0.02       -1.71     11.20 o 
  10   5   9        2.94       11.25     12.29 o 
 -10   6   9        1.78       -2.81      5.67 o 
  -9   6   9        1.69       -0.04      7.22 o 
  -8   6   9        4.03        5.91      6.58 o 
  -7   6   9        3.04       -0.25      6.91 o 
  -6   6   9        1.32       -2.45      7.27 o 
  -5   6   9        3.26        3.11      6.77 o 
  -4   6   9       37.06       32.87      9.61 o 
  -3   6   9      112.82      135.50     14.43 o 
  -2   6   9       76.21       93.60     18.14 o 
  -1   6   9        2.69        3.36      4.56 o 
   0   6   9        0.02        7.43      4.87 o 
   1   6   9       79.75       73.60     11.48 o 
   2   6   9       45.18       31.83      8.54 o 
   3   6   9       56.44       46.94      7.91 o 
   4   6   9       14.18        8.26     10.18 o 
   5   6   9        0.68       -4.49      9.73 o 
   6   6   9        3.63       -5.48     11.47 o 
   7   6   9       31.35       32.47     20.65 o 
   8   6   9       48.78       38.16     18.36 o 
  -7   7   9        3.88        2.27      7.76 o 
  -6   7   9        3.83       12.76     19.50 o 
  -5   7   9       19.96       12.19      8.80 o 
  -4   7   9       41.68       56.86     12.03 o 
  -3   7   9        9.19       13.14      8.06 o 
  -2   7   9        7.18       12.24     13.77 o 
  -1   7   9        0.07        5.35     15.30 o 
   0   7   9       30.76       31.36     18.36 o 
   1   7   9       16.07       16.01     10.46 o 
   2   7   9       11.02       10.80     10.46 o 
   3   7   9        8.10        2.01     10.84 o 
   4   7   9       29.91       31.44     12.16 o 
 -16   0  10       18.40       34.32     11.12 o 
 -15   0  10      141.91       89.51     13.13 o 
 -14   0  10      729.91      727.06     29.10 o 
 -13   0  10        4.43        4.56      6.97 o 
 -12   0  10      142.61      128.69     13.21 o 
 -11   0  10       69.93       77.14     10.82 o 
 -10   0  10      151.41       92.45     13.37 o 
  -9   0  10      410.03      350.15     20.77 o 
  -8   0  10      161.42      147.47     15.11 o 
  -7   0  10     4420.50     4418.47     97.10 o 
  -6   0  10      149.27      181.02     13.61 o 
  -5   0  10     2788.77     2908.84     88.15 o 
  -4   0  10       30.48       40.44      8.43 o 
  -3   0  10     1588.48     1863.50     54.43 o 
  -2   0  10      111.06      194.05     24.09 o 
  -1   0  10      275.68      317.94     18.51 o 
   0   0  10      488.62      590.99     31.74 o 
   1   0  10      121.71      194.12     14.33 o 
   2   0  10      200.50      221.47     12.32 o 
   3   0  10      107.04      117.81      9.33 o 
   4   0  10     1129.93     1265.15     34.74 o 
   5   0  10     2577.81     2665.79     62.32 o 
   6   0  10      864.78      880.94     33.52 o 
   7   0  10      481.99      482.41     24.32 o 
   8   0  10     3726.69     3829.30     99.73 o 
   9   0  10     1795.39     1928.92     59.47 o 
  10   0  10       62.51       57.37     17.59 o 
  11   0  10      193.64      154.16     15.35 o 
  12   0  10      400.39      376.83     23.18 o 
  13   0  10       46.93       16.83     16.83 o 
 -16   1  10       13.10       20.16      8.61 o 
 -15   1  10      159.12      143.06     11.32 o 
 -14   1  10      156.72      170.60     11.84 o 
 -13   1  10       77.43       56.64      8.27 o 
 -12   1  10       90.30       75.31      8.04 o 
 -11   1  10       35.40       45.40      6.81 o 
 -10   1  10       70.62       76.87      7.61 o 
  -9   1  10      450.43      429.78     15.39 o 
  -8   1  10      359.37      354.96     12.78 o 
  -7   1  10       15.97       17.09      5.85 o 
  -6   1  10     1926.14     1849.96     32.74 o 
  -5   1  10      586.11      520.26     14.92 o 
  -4   1  10      140.55      181.13      9.18 o 
  -3   1  10      187.98      220.68     13.88 o 
  -2   1  10      990.89     1140.94     26.94 o 
  -1   1  10       99.02       98.02      8.40 o 
   0   1  10      487.08      462.56     13.42 o 
   1   1  10     1480.52     1588.69     30.39 o 
   2   1  10      465.76      455.97     13.43 o 
   3   1  10       16.26       29.19      4.30 o 
   4   1  10      516.50      537.43     15.37 o 
   5   1  10     1154.52     1129.17     24.66 o 
   6   1  10      288.94      309.44     12.40 o 
   7   1  10       54.81       58.36      7.06 o 
   8   1  10       39.58       39.64      7.92 o 
   9   1  10      390.93      389.47     19.98 o 
  10   1  10       92.80       69.41     10.97 o 
  11   1  10       65.85       55.45      9.64 o 
  12   1  10       21.14       30.57      8.49 o 
  13   1  10      113.39      100.92     12.44 o 
 -15   2  10        0.99        5.87      7.05 o 
 -14   2  10      228.71      204.28     15.52 o 
 -13   2  10       42.06       43.28      9.53 o 
 -12   2  10        5.61       11.73      5.96 o 
 -11   2  10       31.64       49.91     11.07 o 
 -10   2  10      256.81      217.40     11.74 o 
  -9   2  10       20.14       13.49      5.11 o 
  -8   2  10       53.82       48.06      7.19 o 
  -7   2  10     1781.64     1689.13     33.68 o 
  -6   2  10        2.03        4.18      5.12 o 
  -5   2  10      770.91      799.46     22.06 o 
  -4   2  10       78.30       83.74      8.43 o 
  -3   2  10      327.22      315.53     16.45 o 
  -2   2  10      515.19      404.97     14.91 o 
  -1   2  10      568.77      590.65     15.30 o 
   0   2  10       54.22       41.78      5.38 o 
   1   2  10      800.47      836.78     23.56 o 
   2   2  10      577.45      570.01     17.07 o 
   3   2  10     1087.36     1221.19     27.58 o 
   4   2  10      174.98      204.55      9.39 o 
   5   2  10     1570.11     1617.15     36.83 o 
   6   2  10       20.85       19.68      6.27 o 
   7   2  10       12.82       16.13      6.38 o 
   8   2  10     3550.04     3678.10     72.53 o 
   9   2  10      722.63      734.41     26.78 o 
  10   2  10       12.53       11.00     12.51 o 
  11   2  10      164.05      199.59     18.37 o 
  12   2  10      198.04      256.91     18.55 o 
  13   2  10       62.22       59.43     13.72 o 
 -15   3  10      172.77      160.41     15.03 o 
 -14   3  10      148.44      162.31     14.59 o 
 -13   3  10      453.62      387.12     19.94 o 
 -12   3  10       53.98       84.02     11.05 o 
 -11   3  10       71.67       84.23     10.89 o 
 -10   3  10        0.30       -7.45      5.63 o 
  -9   3  10       86.15       77.97      8.11 o 
  -8   3  10      114.45      107.85      8.72 o 
  -7   3  10      263.91      243.06     12.14 o 
  -6   3  10     1962.50     1949.62     40.92 o 
  -5   3  10       64.65       73.93      9.72 o 
  -4   3  10      468.35      489.31     16.84 o 
  -3   3  10      186.19      185.73     10.93 o 
  -2   3  10       44.58       33.04      9.49 o 
  -1   3  10      466.27      436.08     23.07 o 
   0   3  10     1203.81     1251.06     28.52 o 
   1   3  10     2176.60     2215.44     43.22 o 
   2   3  10       54.53       58.99      8.99 o 
   3   3  10       22.68       30.26     10.90 o 
   4   3  10     1850.70     1730.89     38.80 o 
   5   3  10      599.59      575.98     19.39 o 
   6   3  10      481.82      563.30     27.05 o 
   7   3  10      248.20      256.32     13.89 o 
   8   3  10       74.63       49.90      8.69 o 
   9   3  10        3.39       -0.22      6.05 o 
  10   3  10      295.97      358.69     26.99 o 
  11   3  10       44.04       61.19     19.89 o 
  12   3  10       72.20       89.03     15.35 o 
 -13   4  10       55.70       71.91     10.91 o 
 -12   4  10       44.12       61.79      9.97 o 
 -11   4  10        1.77        0.59      6.09 o 
 -10   4  10      165.19      159.40     12.86 o 
  -9   4  10       38.77       69.22     10.67 o 
  -8   4  10      166.84      138.85     14.70 o 
  -7   4  10      455.60      422.16     16.07 o 
  -6   4  10       11.48        5.54      5.26 o 
  -5   4  10      813.32      811.37     22.46 o 
  -4   4  10       31.72       49.79      7.38 o 
  -3   4  10       23.60       21.14      7.29 o 
  -2   4  10      471.45      546.86     17.61 o 
  -1   4  10      212.83      228.75     18.56 o 
   0   4  10        0.13       -5.38      5.63 o 
   1   4  10      223.70      280.30     15.56 o 
   2   4  10      585.50      572.47     21.61 o 
   3   4  10      280.99      297.23     15.84 o 
   4   4  10        1.40        3.35      7.15 o 
   5   4  10      857.70      863.19     24.91 o 
   6   4  10       92.30       89.83      9.45 o 
   7   4  10      108.30      142.35     14.01 o 
   8   4  10     1612.12     1482.97     46.03 o 
   9   4  10      442.52      465.89     30.60 o 
  10   4  10       10.46       20.52     12.63 o 
  11   4  10        9.39       10.71     16.06 o 
 -12   5  10       57.77      106.28     28.30 o 
 -11   5  10       37.41       32.86      9.18 o 
 -10   5  10       75.38       75.90     11.98 o 
  -9   5  10        0.08       -0.13      6.02 o 
  -8   5  10      324.93      286.06     17.79 o 
  -7   5  10        8.76        8.02      6.73 o 
  -6   5  10     1178.36     1233.04     51.91 o 
  -5   5  10        6.42        1.02      6.84 o 
  -4   5  10       11.50       21.29      6.92 o 
  -3   5  10      185.64      213.98     12.02 o 
  -2   5  10      705.45      675.56     20.98 o 
  -1   5  10        6.17       17.98      7.09 o 
   0   5  10      690.15      706.09     24.38 o 
   1   5  10      270.49      287.47     16.19 o 
   2   5  10       17.61       18.34      7.58 o 
   3   5  10       12.53        8.37      7.42 o 
   4   5  10      606.51      647.13     42.92 o 
   5   5  10      183.20      155.90     18.84 o 
   6   5  10      157.02      175.43     38.24 o 
   7   5  10      487.83      411.48     28.75 o 
   8   5  10        7.80       15.33     12.40 o 
   9   5  10       27.03       39.43     14.52 o 
  -9   6  10       94.33      119.96     13.41 o 
  -8   6  10       15.09        7.92     14.53 o 
  -7   6  10      599.16      608.69     30.87 o 
  -6   6  10        1.27       -3.87      7.37 o 
  -5   6  10      532.00      545.01     28.12 o 
  -4   6  10        6.26       16.06      9.03 o 
  -3   6  10       17.29       20.74      9.03 o 
  -2   6  10       43.97       61.07     11.46 o 
  -1   6  10      189.91      208.08     14.43 o 
   0   6  10       16.93       18.42      8.07 o 
   1   6  10        6.45        9.40      7.40 o 
   2   6  10      380.25      372.16     24.80 o 
   3   6  10       13.21       15.90     11.54 o 
   4   6  10      137.61      142.15     18.19 o 
   5   6  10      852.78      887.27     40.23 o 
   6   6  10       19.76       16.19     11.62 o 
   7   6  10        2.62       -1.97     11.01 o 
  -5   7  10       24.26       22.06     10.05 o 
  -4   7  10        6.79        0.79      8.34 o 
  -3   7  10       48.60       77.52     13.57 o 
  -2   7  10      282.98      271.50     21.13 o 
  -1   7  10        2.45       -4.59     14.53 o 
   0   7  10      224.07      179.75     30.60 o 
   1   7  10      183.21      182.76     18.56 o 
   2   7  10       48.72       50.54     13.30 o 
 -15   1  11       18.65       32.59      7.84 o 
 -14   1  11        0.38       10.42      6.17 o 
 -13   1  11        4.51       -0.83      5.34 o 
 -12   1  11       56.18       62.70     10.17 o 
 -11   1  11       32.18       22.15      8.72 o 
 -10   1  11        0.20        4.54      5.42 o 
  -9   1  11       31.99       31.64      6.18 o 
  -8   1  11       12.90       10.08      5.17 o 
  -7   1  11        4.21        2.39      4.93 o 
  -6   1  11       54.72       46.59      7.24 o 
  -5   1  11       11.46        2.19      4.98 o 
  -4   1  11        0.19       -7.77      5.18 o 
  -3   1  11       35.23       39.66      6.74 o 
  -2   1  11       24.97       32.30      6.94 o 
  -1   1  11        0.25       -7.85      5.23 o 
   0   1  11        1.63       -1.78      3.70 o 
   1   1  11        1.13       -0.60      3.12 o 
   2   1  11        7.21        5.65      3.84 o 
   3   1  11       19.94        6.30      4.17 o 
   4   1  11        6.21        3.89      4.21 o 
   5   1  11       66.53       57.55      6.77 o 
   6   1  11       77.37       72.26      9.53 o 
   7   1  11       31.95       33.58      7.62 o 
   8   1  11       11.03        9.03      7.92 o 
   9   1  11       55.47       55.77     10.70 o 
  10   1  11       31.88       30.01      9.96 o 
  11   1  11        4.89       15.69     11.62 o 
  12   1  11        2.40        5.18      7.07 o 
 -15   2  11        9.96       13.25      7.46 o 
 -14   2  11        4.48        9.93      8.06 o 
 -13   2  11        3.61        2.56      6.56 o 
 -12   2  11       15.76       20.07      7.09 o 
 -11   2  11        7.89       21.17      6.57 o 
 -10   2  11        2.22        8.96      5.61 o 
  -9   2  11        0.70       -1.74      4.99 o 
  -8   2  11       48.85       38.03      6.79 o 
  -7   2  11       88.51       78.87     10.47 o 
  -6   2  11       61.79       72.20      8.12 o 
  -5   2  11       58.11       56.91      8.29 o 
  -4   2  11        0.00       -1.16      5.52 o 
  -3   2  11        0.03       -2.73      5.31 o 
  -2   2  11       33.55       31.68      7.01 o 
  -1   2  11       39.02       46.71      7.31 o 
   0   2  11       75.25       58.92      7.66 o 
   1   2  11       34.80       31.51      6.33 o 
   2   2  11        2.60        1.33      5.42 o 
   3   2  11       26.19       23.52      6.25 o 
   4   2  11        8.69        5.53      5.41 o 
   5   2  11        1.64       -0.78      4.97 o 
   6   2  11       18.64        2.39      5.22 o 
   7   2  11        2.27       -2.13      5.10 o 
   8   2  11       25.68       18.50      8.93 o 
   9   2  11       35.18       42.86     10.13 o 
  10   2  11       32.62       47.50     10.73 o 
  11   2  11        3.93       -3.54      9.45 o 
  12   2  11        1.78        7.14      7.01 o 
 -14   3  11       34.85       37.68      9.76 o 
 -13   3  11       42.95       44.52     11.88 o 
 -12   3  11       35.28       39.23      9.00 o 
 -11   3  11        9.28       -0.29      6.40 o 
 -10   3  11       34.07       39.13      6.91 o 
  -9   3  11       29.92       30.31      6.69 o 
  -8   3  11        0.14       -0.41      4.87 o 
  -7   3  11       30.94       22.31      6.78 o 
  -6   3  11      156.20      150.96     10.79 o 
  -5   3  11       33.10       26.26      7.01 o 
  -4   3  11       51.12       38.71      8.28 o 
  -3   3  11      175.69      153.26     18.22 o 
  -2   3  11      293.06      287.61     28.04 o 
  -1   3  11       27.93       23.32      6.66 o 
   0   3  11       12.79       18.03      6.28 o 
   1   3  11       52.78       28.97     18.41 o 
   2   3  11       15.59        9.19      7.48 o 
   3   3  11        7.02        1.47      6.88 o 
   4   3  11        1.89        1.81      4.58 o 
   5   3  11       62.89       47.40      8.28 o 
   6   3  11      113.37      101.66     10.60 o 
   7   3  11      105.29      123.64     15.03 o 
   8   3  11        3.47        8.34      9.03 o 
   9   3  11       56.50       49.22     11.21 o 
  10   3  11       67.60       70.36     15.89 o 
  11   3  11       59.54       67.92     16.33 o 
 -13   4  11       45.18       50.23     10.12 o 
 -12   4  11       55.09       41.12      9.61 o 
 -11   4  11        1.23        0.73      5.59 o 
 -10   4  11       16.70       19.66     12.21 o 
  -9   4  11       23.53       21.95      8.23 o 
  -8   4  11       29.31       12.11      7.38 o 
  -7   4  11       48.84       33.74      7.32 o 
  -6   4  11       51.13       45.22      7.64 o 
  -5   4  11       97.95      115.69      9.78 o 
  -4   4  11       45.39       27.98      7.02 o 
  -3   4  11        2.03       -4.13      5.15 o 
  -2   4  11       67.46       67.93      9.55 o 
  -1   4  11      207.48      216.00     15.43 o 
   0   4  11       42.01       33.45      8.04 o 
   1   4  11        0.00       -0.78      6.40 o 
   2   4  11       21.80       12.18      7.70 o 
   3   4  11        8.40        5.90      7.40 o 
   4   4  11        6.77        8.46      7.74 o 
   5   4  11       29.56       29.53      6.87 o 
   6   4  11        0.18        2.61      5.86 o 
   7   4  11       14.02        7.74     11.62 o 
   8   4  11       93.78       71.17     15.41 o 
   9   4  11       33.89       32.53     13.72 o 
  10   4  11        0.72        3.48     11.95 o 
 -11   5  11        3.58        2.48      9.33 o 
 -10   5  11       15.54       13.20      7.16 o 
  -9   5  11       10.50       17.74      8.27 o 
  -8   5  11        2.02        7.07      6.14 o 
  -7   5  11        1.86       -1.90      6.30 o 
  -6   5  11        7.53       10.11     11.09 o 
  -5   5  11       21.13       11.97      8.45 o 
  -4   5  11        0.08       -0.74      6.16 o 
  -3   5  11        1.61       -4.75      6.71 o 
  -2   5  11       60.21       52.71     12.78 o 
  -1   5  11       94.43       92.95     12.17 o 
   0   5  11       15.72       20.56      7.86 o 
   1   5  11        8.64       15.23      7.73 o 
   2   5  11        6.96        4.57      7.40 o 
   3   5  11        9.05       16.97      8.09 o 
   4   5  11        5.84        3.46      7.95 o 
   5   5  11       59.38       50.26     14.48 o 
   6   5  11       76.50       68.59     15.35 o 
   7   5  11       28.73       11.47     17.97 o 
   8   5  11        3.35        0.20     11.54 o 
  -8   6  11        6.77        4.35      7.65 o 
  -7   6  11       44.11       53.08     12.85 o 
  -6   6  11       91.63      123.78     16.12 o 
  -5   6  11       72.71       76.08     13.72 o 
  -4   6  11       45.45       35.21     15.30 o 
  -3   6  11       19.13       36.93     10.88 o 
  -2   6  11      117.81      114.12     14.85 o 
  -1   6  11      163.21      153.28     13.41 o 
   0   6  11       32.60       42.92      9.59 o 
   1   6  11       39.29       51.99     10.03 o 
   2   6  11       62.28       69.15     14.57 o 
   3   6  11       42.59       21.66     12.63 o 
   4   6  11        0.45       -1.97     16.45 o 
   5   6  11       24.85       25.24     12.98 o 
 -15   0  12      155.76      167.74     17.16 o 
 -14   0  12        1.86        8.22      8.74 o 
 -13   0  12       72.63       78.99     15.55 o 
 -12   0  12      450.56      448.26     26.15 o 
 -11   0  12      766.41      714.75     35.07 o 
 -10   0  12      392.80      353.52     40.35 o 
  -9   0  12      217.55      217.04     17.08 o 
  -8   0  12      106.73      114.18     13.07 o 
  -7   0  12       16.39       21.13      9.30 o 
  -6   0  12     1018.87      972.43     32.30 o 
  -5   0  12      350.28      312.26     18.46 o 
  -4   0  12     2228.54     2439.37     70.32 o 
  -3   0  12      300.92      405.94     23.70 o 
  -2   0  12       11.10       -6.17     10.33 o 
  -1   0  12      141.76       94.88     13.18 o 
   0   0  12       69.69       62.77     11.08 o 
   1   0  12      130.39       99.44      9.45 o 
   2   0  12       13.82       24.22      6.50 o 
   3   0  12     1250.13     1172.25     39.41 o 
   4   0  12     1903.36     1775.04     54.35 o 
   5   0  12     1518.97     1580.48     50.29 o 
   6   0  12      353.05      433.86     24.57 o 
   7   0  12     1123.52     1149.75     41.91 o 
   8   0  12       18.22        9.86     10.23 o 
   9   0  12      215.61      197.39     50.87 o 
  10   0  12        1.58       14.53     16.83 o 
  11   0  12      163.33      162.16     26.01 o 
  12   0  12      122.97       74.19     21.42 o 
 -15   1  12        9.78        3.72      8.94 o 
 -14   1  12      303.97      276.26     15.40 o 
 -13   1  12      105.87      114.48     10.97 o 
 -12   1  12       60.73       48.58      8.40 o 
 -11   1  12      407.45      356.30     16.11 o 
 -10   1  12      409.05      391.78     28.24 o 
  -9   1  12      711.01      759.10     22.17 o 
  -8   1  12      260.31      228.87     14.78 o 
  -7   1  12      892.12      903.68     30.10 o 
  -6   1  12       66.54       55.81      7.71 o 
  -5   1  12     2371.90     2511.22     46.48 o 
  -4   1  12     1420.38     1274.46     28.51 o 
  -3   1  12     3257.50     3210.05     61.05 o 
  -2   1  12      247.55      226.74     12.77 o 
  -1   1  12       14.54       15.12      4.95 o 
   0   1  12      214.83      201.55     11.72 o 
   1   1  12      476.84      443.39     16.32 o 
   2   1  12     1129.22     1071.24     24.40 o 
   3   1  12       12.66        5.22      4.81 o 
   4   1  12      233.32      229.19     11.05 o 
   5   1  12     2573.52     2718.26     49.52 o 
   6   1  12      704.46      714.65     21.96 o 
   7   1  12      102.34       84.97     12.05 o 
   8   1  12       21.15       33.67     10.14 o 
   9   1  12      296.99      342.72     20.09 o 
  10   1  12      167.28      120.17     14.12 o 
  11   1  12       10.31      -12.48     10.23 o 
 -14   2  12        0.57       -6.62      7.63 o 
 -13   2  12      145.82      114.00     13.19 o 
 -12   2  12      133.04      143.78     11.47 o 
 -11   2  12      469.03      445.85     19.44 o 
 -10   2  12      271.63      242.93     13.49 o 
  -9   2  12        1.79        5.68      5.89 o 
  -8   2  12       48.58       53.70      8.10 o 
  -7   2  12      185.05      201.77     12.99 o 
  -6   2  12     3078.03     2934.80     58.00 o 
  -5   2  12      397.79      374.58     20.42 o 
  -4   2  12      256.04      291.79     17.99 o 
  -3   2  12      793.93      759.48     22.66 o 
  -2   2  12      258.13      266.56     13.76 o 
  -1   2  12     1039.56      959.27     29.48 o 
   0   2  12      138.39      138.57     10.54 o 
   1   2  12       20.57       14.62      6.13 o 
   2   2  12      643.78      678.13     20.26 o 
   3   2  12     1164.59     1052.11     28.05 o 
   4   2  12     1547.50     1408.76     34.57 o 
   5   2  12      926.04      870.72     25.60 o 
   6   2  12     1083.32     1080.72     29.98 o 
   7   2  12      287.71      301.30     23.78 o 
   8   2  12        7.19       16.14      8.88 o 
   9   2  12        0.56       -3.00      8.51 o 
  10   2  12       33.77       32.18     12.97 o 
  11   2  12      213.49      210.16     17.40 o 
 -13   3  12      177.91      180.60     22.52 o 
 -12   3  12       36.79       26.58      8.78 o 
 -11   3  12      117.45       95.86     12.04 o 
 -10   3  12      312.48      315.21     14.98 o 
  -9   3  12       44.38       58.58      8.34 o 
  -8   3  12       23.66       29.06      7.95 o 
  -7   3  12      479.83      464.24     18.46 o 
  -6   3  12      367.34      370.83     16.55 o 
  -5   3  12     1131.51     1084.23     28.55 o 
  -4   3  12     2127.79     2129.47     44.90 o 
  -3   3  12     1917.20     1970.42     42.31 o 
  -2   3  12      781.99      839.93     26.94 o 
  -1   3  12      324.96      349.38     15.40 o 
   0   3  12      343.10      387.73     19.12 o 
   1   3  12      656.62      643.02     23.94 o 
   2   3  12      284.11      254.19     15.84 o 
   3   3  12        2.53        3.06      7.41 o 
   4   3  12      161.79      153.58     11.57 o 
   5   3  12      604.79      567.28     20.33 o 
   6   3  12     1177.07     1031.62     29.43 o 
   7   3  12       36.19       27.66      7.75 o 
   8   3  12       13.26       11.62      9.04 o 
   9   3  12      153.49      188.48     16.48 o 
  10   3  12      106.56       90.62     18.01 o 
 -12   4  12      120.81      144.04     14.09 o 
 -11   4  12       99.31       78.13     12.86 o 
 -10   4  12      135.60      105.52     15.86 o 
  -9   4  12       90.77       95.52     12.65 o 
  -8   4  12       28.61       19.63     11.84 o 
  -7   4  12      285.31      288.70     23.29 o 
  -6   4  12     2845.74     2786.72     56.02 o 
  -5   4  12      124.26      140.30     11.28 o 
  -4   4  12       52.91       51.91      8.57 o 
  -3   4  12      524.86      490.03     20.97 o 
  -2   4  12      359.24      401.03     19.08 o 
  -1   4  12      446.36      433.46     26.56 o 
   0   4  12       84.67       87.64     11.64 o 
   1   4  12       53.10       28.47     12.30 o 
   2   4  12      584.24      555.60     28.24 o 
   3   4  12      171.32      137.63     14.41 o 
   4   4  12     1038.81      854.51     42.94 o 
   5   4  12      649.39      609.45     25.02 o 
   6   4  12      656.48      623.22     25.40 o 
   7   4  12        0.08       -3.06     10.82 o 
   8   4  12        2.84        6.71     11.62 o 
   9   4  12        0.88        3.48     11.75 o 
 -10   5  12      139.16      118.05     14.30 o 
  -9   5  12       87.75       69.82     11.64 o 
  -8   5  12      108.04      124.50     14.22 o 
  -7   5  12       50.01       47.77     12.45 o 
  -6   5  12       70.30       77.40     27.92 o 
  -5   5  12      566.19      568.11     29.93 o 
  -4   5  12      505.10      465.12     20.79 o 
  -3   5  12      342.40      329.27     22.81 o 
  -2   5  12       69.83       70.04     10.53 o 
  -1   5  12        3.14       10.74      8.04 o 
   0   5  12      119.16      110.51     12.32 o 
   1   5  12        6.97       12.97      8.30 o 
   2   5  12      415.15      414.34     36.00 o 
   3   5  12        5.54        7.42     11.84 o 
   4   5  12       19.23       15.25      9.22 o 
   5   5  12      532.04      404.82     31.36 o 
   6   5  12      558.61      517.72     33.00 o 
   7   5  12       50.37       56.25     15.24 o 
  -6   6  12     1059.71     1035.63     43.45 o 
  -5   6  12      341.36      385.25     26.44 o 
  -4   6  12      174.25      140.12     21.80 o 
  -3   6  12       40.09       49.82     14.53 o 
  -2   6  12      346.93      352.89     24.80 o 
  -1   6  12       79.91      109.40     12.62 o 
   0   6  12      212.79      204.74     15.65 o 
   1   6  12       62.35       48.77     10.43 o 
   2   6  12       84.63       99.02     16.98 o 
   3   6  12      138.81      122.89     28.68 o 
 -14   1  13        0.13        9.52      9.60 o 
 -13   1  13        5.39       -2.76      6.61 o 
 -12   1  13       16.55       21.38      7.44 o 
 -11   1  13        9.43       -1.87      6.38 o 
 -10   1  13        5.63        2.10      6.22 o 
  -9   1  13       15.25       17.45      7.03 o 
  -8   1  13       33.10       33.09      7.66 o 
  -7   1  13        4.39        3.77      6.06 o 
  -6   1  13        6.24        6.56      6.70 o 
  -5   1  13        1.54       -3.91      6.34 o 
  -4   1  13       27.02       14.36      7.39 o 
  -3   1  13        4.81        2.79      6.34 o 
  -2   1  13       17.53       18.45      6.94 o 
  -1   1  13        3.71        7.53      6.13 o 
   0   1  13        4.18       -6.10      7.07 o 
   1   1  13       32.84       31.41      7.34 o 
   2   1  13       17.94       17.25      5.14 o 
   3   1  13        5.75        6.02      4.69 o 
   4   1  13       21.42       16.56      6.95 o 
   5   1  13       10.48       18.77      7.07 o 
   6   1  13        1.83        4.83      8.04 o 
   7   1  13        6.81       -6.27      7.74 o 
   8   1  13       19.80        7.18      8.77 o 
   9   1  13        4.77        8.54      9.19 o 
  10   1  13        1.22        4.65      9.64 o 
 -13   2  13        0.43       -3.29      7.89 o 
 -12   2  13        1.95        9.01      6.78 o 
 -11   2  13       12.43       18.97      7.36 o 
 -10   2  13       22.99       24.70      7.58 o 
  -9   2  13        8.98        8.14      6.86 o 
  -8   2  13       45.34       55.88     10.87 o 
  -7   2  13       12.39        6.39      6.61 o 
  -6   2  13       18.73        7.39      6.80 o 
  -5   2  13       22.41       12.84      7.10 o 
  -4   2  13       50.45       49.27     16.89 o 
  -3   2  13        7.91        7.41      7.51 o 
  -2   2  13        1.20       -7.73      5.80 o 
  -1   2  13        5.91        2.93      6.40 o 
   0   2  13        0.48       -1.37      5.81 o 
   1   2  13        9.09        0.73      6.10 o 
   2   2  13        3.86        5.12     10.58 o 
   3   2  13       44.48       36.33      7.19 o 
   4   2  13       55.02       54.85      8.19 o 
   5   2  13       41.76       40.09      7.97 o 
   6   2  13        8.74       -1.52      7.92 o 
   7   2  13       73.74       81.90     12.15 o 
   8   2  13      101.82      117.28     13.98 o 
   9   2  13       35.94       37.92     10.99 o 
  10   2  13        0.15        5.68     12.16 o 
 -12   3  13        3.29       -7.02      7.26 o 
 -11   3  13        3.18        0.56      6.84 o 
 -10   3  13       30.34       30.04      7.68 o 
  -9   3  13       22.38       10.04      7.04 o 
  -8   3  13        9.04       15.45      7.30 o 
  -7   3  13        0.31        1.52      6.62 o 
  -6   3  13       24.08       26.68      7.89 o 
  -5   3  13        1.85       -0.65      6.33 o 
  -4   3  13       16.01       11.35      6.91 o 
  -3   3  13       12.89        7.19      6.78 o 
  -2   3  13        7.59        4.55      6.38 o 
  -1   3  13        9.11       12.22      8.04 o 
   0   3  13        9.64       12.98      7.76 o 
   1   3  13       22.84       19.39      9.49 o 
   2   3  13       11.97       17.73     11.03 o 
   3   3  13        1.97        0.62      7.50 o 
   4   3  13        2.45        3.93      5.59 o 
   5   3  13        0.00       -7.07      5.50 o 
   6   3  13       17.33       10.25      6.44 o 
   7   3  13        2.07        2.53      8.81 o 
   8   3  13        1.94        5.80      8.76 o 
   9   3  13        5.48        2.40      9.41 o 
 -11   4  13        0.28        0.01      6.59 o 
 -10   4  13        3.67        1.44      8.39 o 
  -9   4  13        0.53        6.41      8.23 o 
  -8   4  13        8.29        6.02      7.78 o 
  -7   4  13        9.30       13.25      7.12 o 
  -6   4  13        0.02        2.98      6.52 o 
  -5   4  13        0.72       -0.98      8.06 o 
  -4   4  13       35.31       30.34      9.33 o 
  -3   4  13        8.20       17.09      8.37 o 
  -2   4  13       13.72       10.22      7.74 o 
  -1   4  13        0.44        2.05      7.65 o 
   0   4  13        4.53       -2.83      6.99 o 
   1   4  13        0.27        0.71      7.74 o 
   2   4  13        3.74        6.88      8.21 o 
   3   4  13       26.97       21.93      9.54 o 
   4   4  13       14.75       -2.78      8.04 o 
   5   4  13       30.13        5.88      8.85 o 
   6   4  13        1.97       -5.76      8.43 o 
   7   4  13       52.40       44.77     17.59 o 
  -8   5  13       26.30       15.75     10.33 o 
  -7   5  13       12.76       28.09     11.32 o 
  -6   5  13        0.01       -2.97     10.71 o 
  -5   5  13       27.03       38.03     12.29 o 
  -4   5  13       54.50       74.73     12.93 o 
  -3   5  13      142.64      141.37     13.63 o 
  -2   5  13       13.25       18.07      8.81 o 
  -1   5  13       14.39       29.38      9.33 o 
   0   5  13      109.59      137.29     13.81 o 
   1   5  13      118.08       96.01     12.43 o 
   2   5  13       10.43        4.99     10.72 o 
   3   5  13       15.33       39.54     10.33 o 
   4   5  13       23.55       29.11     10.08 o 
   5   5  13        1.71       -5.60     13.00 o 
  -3   6  13       41.14       48.11     15.68 o 
  -2   6  13       42.30       43.64     14.92 o 
  -1   6  13       60.09       60.25     13.84 o 
   0   6  13        0.07        4.47      8.31 o 
 -13   0  14      151.13      146.64     20.09 o 
 -12   0  14      350.47      396.75     28.57 o 
 -11   0  14      450.31      565.01     28.97 o 
 -10   0  14      167.00      104.24     15.11 o 
  -9   0  14       20.84        8.74      9.64 o 
  -8   0  14     2056.29     2087.42    102.77 o 
  -7   0  14      394.13      486.63     35.30 o 
  -6   0  14       16.57        8.04     10.55 o 
  -5   0  14      356.60      384.57     25.89 o 
  -4   0  14        0.24       -4.02     11.09 o 
  -3   0  14        9.49       10.06     10.11 o 
  -2   0  14      214.13      257.46     32.13 o 
  -1   0  14      267.12      198.53     18.06 o 
   0   0  14       73.86       83.18     13.52 o 
   1   0  14      157.59      125.88     15.41 o 
   2   0  14      420.79      409.61     24.03 o 
   3   0  14      102.20      161.28     16.74 o 
   4   0  14      466.34      384.95     23.78 o 
   5   0  14      516.48      548.22     27.85 o 
   6   0  14        1.21       -1.75      9.18 o 
   7   0  14        2.22       -0.31      9.99 o 
   8   0  14       66.48       45.13     19.89 o 
   9   0  14      109.56       77.25     21.42 o 
 -13   1  14      153.34      138.49     13.16 o 
 -12   1  14      373.04      395.88     18.67 o 
 -11   1  14        1.81        1.99      7.13 o 
 -10   1  14      439.26      452.58     19.27 o 
  -9   1  14      651.15      636.80     21.86 o 
  -8   1  14      156.25      188.76     13.71 o 
  -7   1  14      299.23      291.51     16.56 o 
  -6   1  14      517.99      508.59     20.88 o 
  -5   1  14        0.40        0.92      6.88 o 
  -4   1  14      260.44      266.02     15.14 o 
  -3   1  14      664.88      747.66     23.70 o 
  -2   1  14      244.95      336.41     19.94 o 
  -1   1  14        6.18       -0.82      6.13 o 
   0   1  14      337.23      312.83     15.37 o 
   1   1  14       15.61       19.95      7.49 o 
   2   1  14        2.60       -2.49      5.91 o 
   3   1  14      320.05      304.44     15.25 o 
   4   1  14        5.68       -0.08      6.56 o 
   5   1  14      323.45      378.10     29.87 o 
   6   1  14      118.10      129.59     14.12 o 
   7   1  14      259.98      308.22     19.40 o 
   8   1  14      100.76      123.76     14.42 o 
   9   1  14       20.62       29.23     11.02 o 
 -12   2  14      238.17      252.70     17.62 o 
 -11   2  14      178.75      223.79     14.46 o 
 -10   2  14        2.84       -8.09      5.39 o 
  -9   2  14       17.96       15.70      7.26 o 
  -8   2  14      798.27      807.64     26.50 o 
  -7   2  14      352.11      358.27     17.76 o 
  -6   2  14       19.54       25.33      7.92 o 
  -5   2  14      392.63      436.88     19.02 o 
  -4   2  14      181.00      177.12     16.12 o 
  -3   2  14      104.13       99.16     10.80 o 
  -2   2  14      319.85      380.34     17.29 o 
  -1   2  14      807.88      761.32     23.43 o 
   0   2  14        0.31       -8.21      5.47 o 
   1   2  14      244.96      218.52     15.86 o 
   2   2  14        7.41       -1.12      7.79 o 
   3   2  14        0.07       -1.83      5.10 o 
   4   2  14       72.89       60.91      9.08 o 
   5   2  14        2.19       10.36      8.93 o 
   6   2  14        6.19       -0.97      8.37 o 
   7   2  14       22.65       37.27     15.09 o 
   8   2  14       42.66       43.60     11.33 o 
 -11   3  14        1.70       -0.87      7.21 o 
 -10   3  14      220.87      263.31     18.82 o 
  -9   3  14      162.32      157.24     18.88 o 
  -8   3  14      687.70      681.49     33.89 o 
  -7   3  14      399.20      353.00     17.90 o 
  -6   3  14       31.73       37.81      8.94 o 
  -5   3  14      205.71      203.09     14.01 o 
  -4   3  14       59.35       47.89      9.61 o 
  -3   3  14        6.89        9.92      7.22 o 
  -2   3  14       75.03       78.50     11.65 o 
  -1   3  14        1.23       12.12      8.15 o 
   0   3  14     1216.26     1213.14     54.81 o 
   1   3  14        0.20        5.38      8.21 o 
   2   3  14        8.19       -4.80      7.62 o 
   3   3  14        2.35        7.05      9.38 o 
   4   3  14        6.13        9.41      6.36 o 
   5   3  14        3.16        0.25      6.19 o 
   6   3  14       94.35       90.62     13.31 o 
   7   3  14       18.33       28.21     10.43 o 
  -9   4  14       19.85       21.87      9.99 o 
  -8   4  14      371.64      381.14     29.98 o 
  -7   4  14      174.94      177.80     13.66 o 
  -6   4  14       20.13       15.46      8.20 o 
  -5   4  14        2.11        1.64      7.95 o 
  -4   4  14       83.49       75.86     14.64 o 
  -3   4  14       93.08      103.12     12.76 o 
  -2   4  14       55.03       54.27     10.58 o 
  -1   4  14       71.09       54.71     10.88 o 
   0   4  14        7.35        1.47      7.94 o 
   1   4  14      291.36      330.75     19.59 o 
   2   4  14        0.18       -2.26      8.04 o 
   3   4  14       78.69       97.29     13.36 o 
   4   4  14        0.94        1.78      8.77 o 
   5   4  14        0.96       -6.11      8.54 o 
   6   4  14       35.54       48.00     11.92 o 
  -6   5  14        1.57        9.66     10.61 o 
  -5   5  14        8.04      -14.60     12.62 o 
  -4   5  14        0.08        0.75      7.88 o 
  -3   5  14      112.35       94.61     12.96 o 
  -2   5  14       26.47       21.73      9.39 o 
  -1   5  14        0.23       16.39      9.11 o 
   0   5  14      335.30      359.44     36.76 o 
   1   5  14        7.03        5.50     12.59 o 
   2   5  14       11.45        1.72      8.76 o 
   3   5  14       23.55       22.14     10.48 o 
 -12   1  15        3.71        1.50      7.46 o 
 -11   1  15        2.35        6.83      7.62 o 
 -10   1  15        4.16        0.21      7.87 o 
  -9   1  15        3.03        5.83      7.34 o 
  -8   1  15       48.67       44.79      9.93 o 
  -7   1  15        1.64       -0.62      7.39 o 
  -6   1  15        0.18        8.50      8.04 o 
  -5   1  15       12.24        5.24      9.38 o 
  -4   1  15       23.10       21.09      8.35 o 
  -3   1  15       12.00        5.78      7.42 o 
  -2   1  15        5.74       14.42      7.36 o 
  -1   1  15        1.65        4.85      6.82 o 
   0   1  15        7.24        5.45      6.73 o 
   1   1  15       15.00       16.13      7.53 o 
   2   1  15       20.68       25.20      8.14 o 
   3   1  15        3.78       -3.24      6.79 o 
   4   1  15        9.13        4.55      9.73 o 
   5   1  15       10.10        1.57     13.35 o 
   6   1  15       12.71       10.47      9.56 o 
   7   1  15        0.48        0.75      9.12 o 
   8   1  15        6.22       17.30     10.08 o 
 -11   2  15       23.91       23.03      8.58 o 
 -10   2  15       41.91       31.94      8.81 o 
  -9   2  15        0.02       -1.92      7.95 o 
  -8   2  15       10.34       13.92      9.05 o 
  -7   2  15        1.44        1.10      7.31 o 
  -6   2  15        5.92       -2.79      7.21 o 
  -5   2  15       22.44       22.00      8.44 o 
  -4   2  15        0.65        5.66      7.70 o 
  -3   2  15        2.60        3.11      7.29 o 
  -2   2  15        4.39        4.89      7.21 o 
  -1   2  15        0.01       -0.27      6.94 o 
   0   2  15        7.41       17.73      9.12 o 
   1   2  15       15.15       14.27      8.66 o 
   2   2  15        6.91        3.80      5.77 o 
   3   2  15       14.14       19.15      9.70 o 
   4   2  15       38.16       48.06     10.99 o 
   5   2  15        2.33       15.06      9.43 o 
   6   2  15       11.18       12.96      9.41 o 
   7   2  15        6.00        8.08      9.86 o 
 -10   3  15        9.50        7.68      8.06 o 
  -9   3  15        0.96        2.68      7.73 o 
  -8   3  15       19.29       31.70      8.93 o 
  -7   3  15        9.17       11.05      8.06 o 
  -6   3  15        0.00       -3.10      7.40 o 
  -5   3  15        3.08       -0.14      7.53 o 
  -4   3  15       52.46       58.12     10.22 o 
  -3   3  15       18.08       14.62      8.97 o 
  -2   3  15       21.91       19.37     10.22 o 
  -1   3  15       12.53       19.40      9.86 o 
   0   3  15        0.24       -8.11      7.62 o 
   1   3  15        7.34       17.20      8.69 o 
   2   3  15       20.19       18.78      9.96 o 
   3   3  15       35.27       28.33      8.04 o 
   4   3  15        0.85        3.50      7.29 o 
   5   3  15        1.28        1.80     13.59 o 
   6   3  15       12.70       15.12     11.68 o 
  -8   4  15        1.45       -3.72      9.64 o 
  -7   4  15        0.15        0.13      7.85 o 
  -6   4  15        0.02        2.82      8.40 o 
  -5   4  15        0.76        3.01      8.33 o 
  -4   4  15        2.08        9.30      8.66 o 
  -3   4  15        8.86        7.75      9.08 o 
  -2   4  15        0.24        9.13      8.60 o 
  -1   4  15        0.05       -0.71      8.04 o 
   0   4  15        7.77        4.83      8.81 o 
   1   4  15        4.20        0.76      8.33 o 
   2   4  15        0.57        5.92      9.19 o 
   3   4  15       16.61       14.97      9.86 o 
   4   4  15       13.60        1.73      9.34 o 
 -10   0  16      402.29      491.37     35.95 o 
  -9   0  16      150.07      185.49     44.36 o 
  -8   0  16      290.75      322.62     40.92 o 
  -7   0  16       51.51       81.04     29.45 o 
  -6   0  16      226.70      257.32     23.70 o 
  -5   0  16        1.12        6.05     11.73 o 
  -4   0  16       42.38       35.51     12.85 o 
  -3   0  16       46.67       58.30     15.30 o 
  -2   0  16       89.92       77.41     15.12 o 
  -1   0  16       73.27       65.25     14.26 o 
   0   0  16      579.58      564.76     34.42 o 
   1   0  16      395.96      332.13     24.32 o 
   2   0  16      231.12      231.90     21.07 o 
   3   0  16     1093.41     1091.04     75.72 o 
   4   0  16      348.44      342.96     25.11 o 
   5   0  16      994.70      963.81     40.29 o 
   6   0  16        0.96        0.00     17.59 o 
 -10   1  16      168.86      177.71     16.62 o 
  -9   1  16      161.77      172.08     15.18 o 
  -8   1  16      481.23      491.19     22.34 o 
  -7   1  16       18.95       16.75      9.19 o 
  -6   1  16        0.93       -7.58      6.97 o 
  -5   1  16       98.57       79.13     11.56 o 
  -4   1  16     1850.46     1822.20     43.85 o 
  -3   1  16     1330.06     1305.74     34.85 o 
  -2   1  16       35.07       48.38      9.75 o 
  -1   1  16       47.73       31.87      8.96 o 
   0   1  16        3.63       15.79      7.75 o 
   1   1  16     1187.69     1102.79     30.58 o 
   2   1  16      115.29      123.38     14.27 o 
   3   1  16       62.61       84.18     12.79 o 
   4   1  16       77.48       89.13     23.53 o 
   5   1  16       34.81       43.25     11.31 o 
   6   1  16      632.57      645.00     27.64 o 
  -9   2  16      115.09      104.88     13.09 o 
  -8   2  16        0.10       -9.74      7.80 o 
  -7   2  16      357.76      345.76     19.23 o 
  -6   2  16      206.90      249.56     16.66 o 
  -5   2  16      354.80      428.51     20.66 o 
  -4   2  16       25.15       16.84      8.85 o 
  -3   2  16       99.51       98.31     11.74 o 
  -2   2  16      597.09      656.18     23.46 o 
  -1   2  16      126.93      177.26     16.72 o 
   0   2  16      739.48      655.89     27.05 o 
   1   2  16       18.69       14.70      9.65 o 
   2   2  16      370.21      416.84     22.81 o 
   3   2  16      885.57      828.34     31.31 o 
   4   2  16      239.01      222.45     18.18 o 
   5   2  16      201.54      204.87     24.01 o 
  -8   3  16      329.83      357.30     19.78 o 
  -7   3  16       34.73       33.98      9.89 o 
  -6   3  16       61.78       64.52     11.22 o 
  -5   3  16      367.85      392.92     36.83 o 
  -4   3  16     1292.72     1414.46     42.91 o 
  -3   3  16     1378.46     1456.42     50.10 o 
  -2   3  16        2.21       -7.48      8.51 o 
  -1   3  16        0.21       -0.24      8.63 o 
   0   3  16      158.01      180.33     16.30 o 
   1   3  16      479.78      450.17     24.12 o 
   2   3  16      292.92      247.01     18.52 o 
   3   3  16      144.67      157.87     16.47 o 
  -4   4  16        0.65       -4.97      9.10 o 
  -3   4  16      107.60      113.46     14.48 o 
  -2   4  16      323.42      385.74     22.58 o 
  -1   4  16       50.31       78.57     13.19 o 
   0   4  16      688.29      623.11     40.99 o 
  -8   1  17        5.76        3.48      8.72 o 
  -7   1  17        6.32        0.10      8.33 o 
  -6   1  17        0.41        8.49      9.06 o 
  -5   1  17        0.82       -4.88      8.11 o 
  -4   1  17        5.00       11.45      8.48 o 
  -3   1  17        4.62        1.74      8.10 o 
  -2   1  17        0.52       -5.28      7.55 o 
  -1   1  17        0.40       -7.49      7.51 o 
   0   1  17        3.69       -6.74      7.49 o 
   1   1  17        1.36        1.80      8.81 o 
   2   1  17       17.67       31.53     11.50 o 
   3   1  17        0.07        4.79      9.43 o 
   4   1  17        7.95        6.20      9.52 o 
  -7   2  17       19.61       16.17      9.40 o 
  -6   2  17       41.03       42.62     10.69 o 
  -5   2  17       30.98       26.77     10.04 o 
  -4   2  17       20.08        9.15      9.03 o 
  -3   2  17        0.11       -3.66      7.70 o 
  -2   2  17       23.46       22.98     10.82 o 
  -1   2  17       23.98       24.83     13.44 o 
   0   2  17       31.17       52.02     12.18 o 
   1   2  17        6.37        2.18      9.52 o 
   2   2  17        0.07        3.29      9.32 o 
  -4   3  17       56.09       55.87     12.81 o 
  -3   3  17       66.37       74.22     13.56 o 
  -2   3  17        1.66       -0.46      9.41 o 
  -1   3  17        4.54      -12.00      8.69 o 
  -5   0  18       51.47        8.66     13.49 o 
  -4   0  18      137.28      151.97     20.15 o 
  -3   0  18       70.42       77.92     16.98 o 
  -2   0  18        5.69       -9.94     10.28 o 
  -1   0  18       40.99       31.40     14.03 o 
   0   0  18       84.83      117.09     18.11 o 
  -4   1  18       20.57       14.43      9.25 o 
  -3   1  18      143.36      132.00     13.74 o 
  -2   1  18      260.87      309.18     18.26 o 
  -1   1  18       29.65       46.92     10.76 o 
                                                 
